# Supplementary material for: Citrullinated fibrinogen-SAAs complex causes vascular metastagenesis
Source: Nat Commun. 2023 Aug 24;14:4960. doi: 10.1038/s41467-023-40371-1 (PMC10449786; doi:10.1038/s41467-023-40371-1)
Supplement: Supplementary file 4 — source data file [file 41467_2023_40371_MOESM4_ESM.zip]

Archive with 134 entries (132 files):
- source data file/Fig1e-Fbg.xlsx
- source data file/Fig1e-saa3.xlsx
- source data file/Fig1k-cit.xlsx
- source data file/Fig1k-fbg.xlsx
- source data file/Fig1k-fbg+cit.xlsx
- source data file/Fig2a-pad4-EC-11b-F480-new.xlsx
- source data file/Fig2d.xlsx
- source data file/Fig2e-11b-cit.xlsx
- source data file/Fig2e-11b-pads.xlsx
- source data file/Fig2e-EC-Cit.xlsx
- source data file/Fig2e-EC-pads.xlsx
- source data file/Fig2g-E0771.xlsx
- source data file/Fig2g-LLC.xlsx
- source data file/Fig2j-cfbgfbg% -LLC.xlsx
- source data file/Fig2j-cfbgfbg%-E0771.xlsx
- source data file/Fig2j-Fbg-cit - E0771.xlsx
- source data file/Fig2j-Fbg-cit-LLC.xlsx
- source data file/Fig2j-SAA3-Fbg - E0771.xlsx
- source data file/Fig2j-SAA3-Fbg-LLC.xlsx
- source data file/Fig3b-E0771.xlsx
- source data file/Fig3b-LLC.xlsx
- source data file/Fig3c-E0771.xlsx
- source data file/Fig3c-LLC.xlsx
- source data file/Fig3f-E0771-citfbg.xlsx
- source data file/Fig3f-E0771-fbg.xlsx
- source data file/Fig3f-E0771-saa3.xlsx
- source data file/Fig3f-LLC-CitFbg.xlsx
- source data file/Fig3f-LLC-Fbg.xlsx
- source data file/Fig3f-LLC-saa3.xlsx
- source data file/Fig3h.xlsx
- source data file/Fig3i.xlsx
- source data file/Fig3j-citfbg.xlsx
- source data file/Fig3j-fbg.xlsx
- source data file/Fig3j-saa3.xlsx
- source data file/Fig4d-citfbg.xlsx
- source data file/Fig4e-fbg.xlsx
- source data file/Fig4f-citfbg+fbg.xlsx
- source data file/Fig4g-hsaa.xlsx
- source data file/Fig4h-citfbg+saa.xlsx
- source data file/Fig4i-citfbg in fbg.xlsx
- source data file/Fig4l-citfbg.xlsx
- source data file/Fig4m-Fbg.xlsx
- source data file/Fig4n-citfbg +fbg.xlsx
- source data file/Fig4o-saa.xlsx
- source data file/Fig4p-citfbg +saa.xlsx
- source data file/Fig4q-citfbg in fbg.xlsx
- source data file/Fig5c-MCF7.xlsx
- source data file/Fig5c-MDAMB231.xlsx
- source data file/Fig5e-1-CitFbg.xlsx
- source data file/Fig5e-1-SAA1.xlsx
- source data file/Fig5e-1-SAA4.xlsx
- source data file/Fig5f-1-LLC-C57.xlsx
- source data file/Fig5f-2-E0771-C57.xlsx
- source data file/Fig5f-3-LLC SCID.xlsx
- source data file/Fig5f-4-MCF7-hsaaTg-hsaa1.xlsx
- source data file/Fig5f-5-MDAMB231-hsaaTg-hsaa1.xlsx
- source data file/Fig5g-MCF7.xlsx
- source data file/Fig5g-MDAMB231.xlsx
- source data file/Fig6a.xlsx
- source data file/Fig6b-1-HPLC.xlsx
- source data file/Fig6b-2-western-N1.xlsx
- source data file/Fig6d.xlsx
- source data file/Fig6e-1-CBB.xlsx
- source data file/Fig6e-2-fbg.xlsx
- source data file/Fig7b-MCF7.xlsx
- source data file/Fig7b-MDAMB231.xlsx
- source data file/Fig7c-MCF7.xlsx
- source data file/Fig7c-MDAMB231(1).xlsx
- source data file/Fig7c-MDAMB231(30).xlsx
- source data file/Fig7d-1-MCF7.xlsx
- source data file/Fig7d-2-MDAMB231.xlsx
- source data file/Fig7e-MCF7.xlsx
- source data file/Fig7e-MDAMB231.xlsx
- source data file/FigS1b.xlsx
- source data file/FigS1h.xlsx
- source data file/FigS1h_FCS files1/
- source data file/FigS1h_FCS files1/blood_B220.fcs
- source data file/FigS1h_FCS files1/blood_cd11b.fcs
- source data file/FigS1h_FCS files1/blood_cd11c.fcs
- source data file/FigS1h_FCS files1/blood_CD3.fcs
- source data file/FigS1h_FCS files1/blood_isotype.fcs
- source data file/FigS1h_FCS files1/blood_NK11.fcs
- source data file/FigS1h_FCS files1/blood_non-stain.fcs
- source data file/FigS1h_FCS files1/blood_SAA-TG.fcs
- source data file/FigS1h_FCS files1/blood_wt.fcs
- source data file/FigS1h_FCS files2/
- source data file/FigS1h_FCS files2/blood_B220.fcs
- source data file/FigS1h_FCS files2/blood_cd11b.fcs
- source data file/FigS1h_FCS files2/blood_cd11c.fcs
- source data file/FigS1h_FCS files2/blood_CD3.fcs
- source data file/FigS1h_FCS files2/blood_hSAATG-N2.fcs
- source data file/FigS1h_FCS files2/blood_hSAATG-N3.fcs
- source data file/FigS1h_FCS files2/blood_isotype.fcs
- source data file/FigS1h_FCS files2/blood_KO-N1.fcs
- source data file/FigS1h_FCS files2/blood_KO-N2.fcs
- source data file/FigS1h_FCS files2/blood_KO-N3.fcs
- source data file/FigS1h_FCS files2/blood_NK11.fcs
- source data file/FigS1h_FCS files2/blood_non-stain.fcs
- source data file/FigS1h_FCS files2/blood_WT-N2.fcs
- source data file/FigS1h_FCS files2/blood_WT-N3.fcs
- source data file/FigS1i-new.xlsx
- source data file/FigS1j-new.xlsx
- source data file/FigS1k.xlsx
- source data file/FigS2a-1-cd11b-new.xlsx
- source data file/FigS2a-2-F480-new.xlsx
- source data file/FigS2b-pad2-EC-11b-F480-new.xlsx
- source data file/FigS2f.xlsx
- source data file/FigS2g-cit-fbg.xlsx
- source data file/FigS2g-saa1.xlsx
- source data file/FigS2g-saa3.xlsx
- source data file/FigS2h-1-SAA3-Fbg.xlsx
- source data file/FigS2h-2-Fbg-cit.xlsx
- source data file/FigS2j.xlsx
- source data file/FigS2k.xlsx
- source data file/FigS3e-1-WT.xlsx
- source data file/FigS3e-2-KO.xlsx
- source data file/FigS5a-1.xlsx
- source data file/FigS5c-1-MCF7-h1s-20.xlsx
- source data file/FigS5c-2-MCF7-KO-20.xlsx
- source data file/FigS5c-3-MDAMB-h2s-20.xlsx
- source data file/FigS5c-4-MDAMB-KO-20.xlsx
- source data file/FigS5e-1-citfbg.xlsx
- source data file/FigS5e-2-SAA1.xlsx
- source data file/FigS5e-3-SAA4.xlsx
- source data file/FigS5f-1-MCF7-hsaaTg-hsaa4.xlsx
- source data file/FigS5f-2-MDAMB231-hsaaTg-hsaa4.xlsx
- source data file/FigS6b-1-N2.xlsx
- source data file/FigS6b-2-N3.xlsx
- source data file/FigS7a-1-MCF.xlsx
- source data file/FigS7a-2-MDAMB.xlsx
- source data file/FigS7b-1MCF7.xlsx
- source data file/FigS7b-2MDAMB231.xlsx
- source data file/FigS7c-1-MCF7.xlsx
- source data file/FigS7c-2-MDAMB231.xlsx
