# Supplementary material for: Citrullinated fibrinogen-SAAs complex causes vascular metastagenesis
Source: Nat Commun. 2023 Aug 24;14:4960. doi: 10.1038/s41467-023-40371-1 (PMC10449786; doi:10.1038/s41467-023-40371-1)
Supplement: Supplementary file 4 — source data file [file 41467_2023_40371_MOESM4_ESM.zip › source data file/Fig1e-Fbg.xlsx]

## Sheet: Figure-Fibrinogen
	fibrinogen/DAPI
	WT-Normal	WT-Tumor bearing	SAA-/--Normal	SAA-/--Tumor bearing
1	0.013739	0.0748393	0.000367	0.0225788
2	0.010611	0.0387842	0.009714	0.0168913
3	0.039026	0.0182317	0.00752	0.0305319
4	0.01008	0.0894853	0.023446	0.0276857
5	0.002459	0.0373359		0.0133001
6	0.001537	0.0694877		0.0204435
7		0.025485
8		0.0179488
