# Supplementary material for: Citrullinated fibrinogen-SAAs complex causes vascular metastagenesis
Source: Nat Commun. 2023 Aug 24;14:4960. doi: 10.1038/s41467-023-40371-1 (PMC10449786; doi:10.1038/s41467-023-40371-1)
Supplement: Supplementary file 4 — source data file [file 41467_2023_40371_MOESM4_ESM.zip › source data file/Fig1e-saa3.xlsx]

## Sheet: Sheet1
	SAA3/DAPI
	WT-Normal	WT-Tumor bearing	SAA-/--Control	SAA-/--Tumor bearing
	0.002109	0.032015	0.002887	0.003796
	0.002271	0.020236	0.003894	0.005958
	0.010064	0.012705	0.002044	0.000834
		0.02711	0.001467	0.001415
		0.005841		0.001764
		0.003266		0.00072
