# Supplementary material for: Citrullinated fibrinogen-SAAs complex causes vascular metastagenesis
Source: Nat Commun. 2023 Aug 24;14:4960. doi: 10.1038/s41467-023-40371-1 (PMC10449786; doi:10.1038/s41467-023-40371-1)
Supplement: Supplementary file 4 — source data file [file 41467_2023_40371_MOESM4_ESM.zip › source data file/Fig1k-cit.xlsx]

## Sheet: Sheet1
	Fig1k-cit
	WT-Normal	WT-Tumor	SAA-/--Normal	SAA-/--Tumor
1	0.01256	0.06238	0.00243	0.00432
2	0.04128	0.03611	0.02053	0.00425
3	0.00129	0.02602	0.00368	0.02307
4	0.02329	0.03436	0.00097	0.00982
5	0.00239	0.02558	0.00157	0.02902
6	0.01971	0.03177	0.00054	0.02111
7	0.01735	0.05056		0.00316
8	0.00673	0.0375		0.00191
