# Supplementary material for: Citrullinated fibrinogen-SAAs complex causes vascular metastagenesis
Source: Nat Commun. 2023 Aug 24;14:4960. doi: 10.1038/s41467-023-40371-1 (PMC10449786; doi:10.1038/s41467-023-40371-1)
Supplement: Supplementary file 4 — source data file [file 41467_2023_40371_MOESM4_ESM.zip › source data file/Fig1k-fbg.xlsx]

## Sheet: Sheet1
	fibrinogen/DAPI
	WT-Normal	WT-Tumor	SAA-/--Normal	SAA-/--Tumor
	0.0422099	0.1134	0.00176245	0.0312864
	0.015027	0.0728966	0.00773122	0.0465707
	0.0181985	0.0747999	0.000653885	0.0309754
	0.0538886	0.0637936	0.00571694	0.0549443
		0.0892591
