# Supplementary material for: Citrullinated fibrinogen-SAAs complex causes vascular metastagenesis
Source: Nat Commun. 2023 Aug 24;14:4960. doi: 10.1038/s41467-023-40371-1 (PMC10449786; doi:10.1038/s41467-023-40371-1)
Supplement: Supplementary file 4 — source data file [file 41467_2023_40371_MOESM4_ESM.zip › source data file/Fig1k-fbg+cit.xlsx]

## Sheet: Sheet1
	Fig1k-Fbg+Cit
	WT-Normal	WT-Tumor	SAA-/--Normal	SAA-/--Tumor
	0	0.00441783	6.69882e-05	0
	0.000338615	0.00211063	0.000109655	0.000927876
	0.00099919	0.00124201	7.32193e-06	0.00102851
	0.00133807	0.00303305	0.000183448	0.00117269
		0.00110348
