# Supplementary material for: Citrullinated fibrinogen-SAAs complex causes vascular metastagenesis
Source: Nat Commun. 2023 Aug 24;14:4960. doi: 10.1038/s41467-023-40371-1 (PMC10449786; doi:10.1038/s41467-023-40371-1)
Supplement: Supplementary file 4 — source data file [file 41467_2023_40371_MOESM4_ESM.zip › source data file/Fig2a-pad4-EC-11b-F480-new.xlsx]

## Sheet: Sheet1
	PAD4 & Meca32/DAPI						PAD4 & CD11b /DAPI					PAD4 & F4/80 /DAPI
		No Tu-bearing	LLC-bearing	No Tu-bearing	LLC-bearing		No Tu-bearing	LLC-bearing	No Tu-bearing	LLC-bearing		No Tu-bearing	LLC-bearing	No Tu-bearing	LLC-bearing
		WT	WT	SAA-KO	SAA-KO		WT	WT	SAA-KO	SAA-KO		WT	WT	SAA-KO	SAA-KO
		0.000275152	0.00249571	5.5476e-06	9.62366e-05		0.0159278	0.00669954	0.00295163	0.0150475		4.27445e-05	0.000614472	0.000101558	0.000682464
		0.000272647	0.00171087	3.30323e-05	1.39686e-05		0.00167951	0.036496	0.00428481	0.00387528		2.47788e-05	0.000252724	1.39641e-05	0.000476855
		0.000518443	0.000546694	0	0		0.0296056	0.0349958	0.0103235	0.00284309		0.000140923	0.00357367	0.000111104	3.79755e-05
		0.000119033	0.00038358	0.000141296	0		0.00346127	0.0451126	0.0107611	0.00184944		0	3.72845e-05	0.000161649	4.8665e-05
		0.000137264	0.00185947	7.52566e-05	8.39468e-05		0.00210904	0.0441079	0.000930644	0.00405268		0.000109985	0.000651332	0.00012227	8.64055e-05
			0.000581027		6.70277e-05
