# Supplementary material for: Citrullinated fibrinogen-SAAs complex causes vascular metastagenesis
Source: Nat Commun. 2023 Aug 24;14:4960. doi: 10.1038/s41467-023-40371-1 (PMC10449786; doi:10.1038/s41467-023-40371-1)
Supplement: Supplementary file 4 — source data file [file 41467_2023_40371_MOESM4_ESM.zip › source data file/Fig2d.xlsx]

## Sheet: Sheet1
	Fig2d
	CD144-WT				CD144-SAA-/-				CD11b-WT				CD11b-SAA-/-				F4/80-WT				F4/80-SAA-/-
	N1	N2	N3	N4	N1	N2	N3		N1	N2	N3	N4	N1	N2	N3		N1	N2	N3	N4	N1	N2	N3
0μg	1	1.16667	0	48.2857	0.833333	0	46.25		0	1.2	0	6.8	0	0	3.2		1.85714	0	0	11.4	1.4	0	4.2
10μg	125.25	83.25	69	231.4	108.2	91	83.6		79.6667	48.3333	64.25	96.6	25.25	17	8.4		79.6667	48.6	0.25	42.25	7.2	0.2	20.4286
100μg	206	146.167	152	520.667	90.7143	134	294.333		88.25	137.8	117.25		28	26	38		206	89.25	82.25	36	13.6667	21.3333	21.2857
