# Supplementary material for: Citrullinated fibrinogen-SAAs complex causes vascular metastagenesis
Source: Nat Commun. 2023 Aug 24;14:4960. doi: 10.1038/s41467-023-40371-1 (PMC10449786; doi:10.1038/s41467-023-40371-1)
Supplement: Supplementary file 4 — source data file [file 41467_2023_40371_MOESM4_ESM.zip › source data file/Fig2e-11b-cit.xlsx]

## Sheet: Sheet1
		Cd11b+Cit
		ConSi-PAD2	Si-PAD2	ConSi-PAD4	Si-PAD4
		119.857	86.3333	38.2	14.5714
		36.375	35.5714	60.7143	22.8571
		6.42857	2.2	39.6667	0
