# Supplementary material for: Citrullinated fibrinogen-SAAs complex causes vascular metastagenesis
Source: Nat Commun. 2023 Aug 24;14:4960. doi: 10.1038/s41467-023-40371-1 (PMC10449786; doi:10.1038/s41467-023-40371-1)
Supplement: Supplementary file 4 — source data file [file 41467_2023_40371_MOESM4_ESM.zip › source data file/Fig2e-11b-pads.xlsx]

## Sheet: Sheet1
	CD11b+pads
		ConSi-PAD2	Si-PAD2	ConSi-PAD4	Si-PAD4
		117	124.667	84.6	33.8571
		143	130.571	116.143	30.8571
		35.2857	13.4	59	6.5
