# Supplementary material for: Citrullinated fibrinogen-SAAs complex causes vascular metastagenesis
Source: Nat Commun. 2023 Aug 24;14:4960. doi: 10.1038/s41467-023-40371-1 (PMC10449786; doi:10.1038/s41467-023-40371-1)
Supplement: Supplementary file 4 — source data file [file 41467_2023_40371_MOESM4_ESM.zip › source data file/Fig2e-EC-Cit.xlsx]

## Sheet: Sheet1
		Fig2e-EC-cit
		Consi	siPAD2	Consi	siPAD4
		0.190873	0.045158	0.137135	0.049593
		0.143942	0.071624	0.14545	0.03639
		0.10868	0.045462	0.110899	0.023119
