# Supplementary material for: Citrullinated fibrinogen-SAAs complex causes vascular metastagenesis
Source: Nat Commun. 2023 Aug 24;14:4960. doi: 10.1038/s41467-023-40371-1 (PMC10449786; doi:10.1038/s41467-023-40371-1)
Supplement: Supplementary file 4 — source data file [file 41467_2023_40371_MOESM4_ESM.zip › source data file/Fig2e-EC-pads.xlsx]

## Sheet: Sheet1
	Fig2e-EC-pads
	Consi	siPAD2	siPAD4	Consi
	0.401675	0.105349	0.43535	0.16239
	0.746198	0.128394	0.785377	0.231172
	0.551738	0.219638	0.702797	0.10997
