# Supplementary material for: Citrullinated fibrinogen-SAAs complex causes vascular metastagenesis
Source: Nat Commun. 2023 Aug 24;14:4960. doi: 10.1038/s41467-023-40371-1 (PMC10449786; doi:10.1038/s41467-023-40371-1)
Supplement: Supplementary file 4 — source data file [file 41467_2023_40371_MOESM4_ESM.zip › source data file/Fig2g-E0771.xlsx]

## Sheet: Sheet1
	E0771	WT	KO
	1	1	2
	2	1	2
	3	2	1
	4	0	0
	5	1	1
	6	1	0
	7	2	1
	8	3	1
	9	1	2
	10	1	0
	11	1	0
	12	0	0
	13	0	0
	14	1	0
	15	0	0
	16	0	0
	17	1	0
	18	0	0
	19	1	0
	20	2	1
	21	2	2
	22	8	1
	23	4	3
	24	4	1
	25	4	1
	26	4	0
	27	3	3
	28	4	1
	29	1	3
	30	2	0
	31	1	1
	32	3	3
	33	3	1
	34	1	0
	35	1	2
	36	1	2
	37	2	2
	38	1	2
	39	1	3
	40	3	3
	41	2	2
	42	1	1
	43	2	1
	44	1	1
	45	1	1
	46	1	1
	47	1	1
	48	1	0
	49	0	0
	50	0	0
	51	0	0
	52	1	0
	53	1	0
	54	0	0
	55	0	0
	56	0	0
