# Supplementary material for: Citrullinated fibrinogen-SAAs complex causes vascular metastagenesis
Source: Nat Commun. 2023 Aug 24;14:4960. doi: 10.1038/s41467-023-40371-1 (PMC10449786; doi:10.1038/s41467-023-40371-1)
Supplement: Supplementary file 4 — source data file [file 41467_2023_40371_MOESM4_ESM.zip › source data file/Fig2g-LLC.xlsx]

## Sheet: Sheet1
	LLC	WT	SAA-/-
	1	0	0
	2	3	1
	3	1	0
	4	0	0
	5	0	0
	6	1	0
	7	1	1
	8	0	0
	9	0	0
	10	1	0
	11	1	0
	12	1	1
	13	0	0
	14	0	1
	15	1	0
	16	1	0
	17	1	0
	18	1	1
	19	0	0
	20	1	1
	21	0	0
	22	1	0
	23	2	0
	24	0	1
	25	1	1
	26	2	1
	27	2	1
	28	2	1
	29	1	2
	30	2	2
	31	1	1
	32	2	1
	33	0	1
	34	1	1
	35	0	0
	36	2	0
	37	3	1
	38	0	0
	39	0	1
	40	1	0
	41	0	0
	42	0	1
	43	1	0
	44	1	1
	45	1	1
	46	2	0
	47	1	0
	48	1	0
	49	2	1
	50	1	0
	51	1	1
	52	0	0
	53	2	0
	54	1	0
	55	1	0
	56	2	0
	57	0	0
	58	2	0
	59	0	0
	60	0	1
