# Supplementary material for: Citrullinated fibrinogen-SAAs complex causes vascular metastagenesis
Source: Nat Commun. 2023 Aug 24;14:4960. doi: 10.1038/s41467-023-40371-1 (PMC10449786; doi:10.1038/s41467-023-40371-1)
Supplement: Supplementary file 4 — source data file [file 41467_2023_40371_MOESM4_ESM.zip › source data file/Fig2j-cfbgfbg% -LLC.xlsx]

## Sheet: Sheet1
	LLC
		WT-Tumor bearing	SAA-/-Tumor bearing
	10μm	4.65432	2
	25μm	3.28094	2
	40μm	2.98239	2.42325
	50μm	3.07089	2.00147
	100μm	1.75341	1.3552
