# Supplementary material for: Citrullinated fibrinogen-SAAs complex causes vascular metastagenesis
Source: Nat Commun. 2023 Aug 24;14:4960. doi: 10.1038/s41467-023-40371-1 (PMC10449786; doi:10.1038/s41467-023-40371-1)
Supplement: Supplementary file 4 — source data file [file 41467_2023_40371_MOESM4_ESM.zip › source data file/Fig2j-cfbgfbg%-E0771.xlsx]

## Sheet: Sheet1
	E0771
		WT-Tumor bearing	SAA-/- Tumor bearing
	10μm	3.2781	2.61823
	25μm	2.27639	1.66331
	40μm	2.15973	1.07323
	50μm	1.96305	0.862112
	100μm	0.499043	0.038702
