# Supplementary material for: Citrullinated fibrinogen-SAAs complex causes vascular metastagenesis
Source: Nat Commun. 2023 Aug 24;14:4960. doi: 10.1038/s41467-023-40371-1 (PMC10449786; doi:10.1038/s41467-023-40371-1)
Supplement: Supplementary file 4 — source data file [file 41467_2023_40371_MOESM4_ESM.zip › source data file/Fig2j-Fbg-cit - E0771.xlsx]

## Sheet: Sheet1
	E0771	Fbg/DAPI Cit/DAPI
		WT-Citrulline	SAA-/--Citrulline	WT-Fibrinogen	SAA-/--Fibrinogen
	10μm	0.0730716	0.0313387	0.271863	0.168487
	25μm	0.0471105	0.0131112	0.200132	0.127085
	40μm	0.0438802	0.0116409	0.176939	0.106297
	50μm	0.0372745	0.010147	0.162602	0.0989418
	100μm	0.0143701	0.00267024	0.154391	0.0838233
