# Supplementary material for: Citrullinated fibrinogen-SAAs complex causes vascular metastagenesis
Source: Nat Commun. 2023 Aug 24;14:4960. doi: 10.1038/s41467-023-40371-1 (PMC10449786; doi:10.1038/s41467-023-40371-1)
Supplement: Supplementary file 4 — source data file [file 41467_2023_40371_MOESM4_ESM.zip › source data file/Fig2j-Fbg-cit-LLC.xlsx]

## Sheet: Sheet1
	LLC	Fbg/DAPI Cit/DAPI
		WT-Citrulline	SAA-/--Citrulline	WT-Fibrinogen	SAA-/--Fibrinogen
	10μm	0.0828943	0.0159773	0.442847	0.108733
	25μm	0.0400931	0.0134568	0.163565	0.0270436
	40μm	0.0321363	0.0105035	0.141871	0.0390388
	50μm	0.029845	0.0102096	0.143167	0.0346622
	100μm	0.00364127	0.000908147	0.140501	0.0210394
