# Supplementary material for: Citrullinated fibrinogen-SAAs complex causes vascular metastagenesis
Source: Nat Commun. 2023 Aug 24;14:4960. doi: 10.1038/s41467-023-40371-1 (PMC10449786; doi:10.1038/s41467-023-40371-1)
Supplement: Supplementary file 4 — source data file [file 41467_2023_40371_MOESM4_ESM.zip › source data file/Fig2j-SAA3-Fbg - E0771.xlsx]

## Sheet: Sheet1
	E0771	SAA3/DAPI Fbg/DAPI
		WT-SAA3	SAA-/--SAA3	WT-Fibrinogen	SAA-/--Fibrinogen
	10μm	0.029183	0.00529666	0.20363	0.0548224
	25μm	0.031413	0.00183451	0.136025	0.0368767
	40μm	0.0232279	0.00252161	0.0762564	0.028065
	50μm	0.0203062	0.00223925	0.0619599	0.02242
	100μm	0.0155089	0.000170893	0.0410725	0.0329009
