# Supplementary material for: Citrullinated fibrinogen-SAAs complex causes vascular metastagenesis
Source: Nat Commun. 2023 Aug 24;14:4960. doi: 10.1038/s41467-023-40371-1 (PMC10449786; doi:10.1038/s41467-023-40371-1)
Supplement: Supplementary file 4 — source data file [file 41467_2023_40371_MOESM4_ESM.zip › source data file/Fig2j-SAA3-Fbg-LLC.xlsx]

## Sheet: Sheet1
	LLC	SAA3/DAPI Fbg/DAPI
		WT-SAA3	SAA-/--SAA3	WT-Fibrinogen	SAA-/--Fibrinogen
	10μm	0.107183	0.000141	0.278858	0.149038
	25μm	0.105438	0.000379	0.0809526	0.042915
	40μm	0.095823	0.000374	0.0687589	0.028828
	50μm	0.0940182	0.000382	0.0608143	0.021204
	100μm	0.00563907	0.000171	0.132451	0.032901
