# Supplementary material for: Citrullinated fibrinogen-SAAs complex causes vascular metastagenesis
Source: Nat Commun. 2023 Aug 24;14:4960. doi: 10.1038/s41467-023-40371-1 (PMC10449786; doi:10.1038/s41467-023-40371-1)
Supplement: Supplementary file 4 — source data file [file 41467_2023_40371_MOESM4_ESM.zip › source data file/Fig3b-E0771.xlsx]

## Sheet: Sheet1
		Fig3b-E0771
		PBS-WT	50ng Fbg-WT	50ng CFbg-WT	PBS-SAA-/-	50ng Fbg-SAA-/-	50ng CFbg-SAA-/-
	1	1.25	3	5	0.75	2.75	3.5
	2	0.5	1	2.25	0.5	0.75	1.75
	3	0.75	1.5	1.5	0.375	0.75	1.75
	4	0.375	0.625	1.625	0.5	0.75	1.5
	5	0.125	0.75	1.875	0.875	0.75	0.5
