# Supplementary material for: Citrullinated fibrinogen-SAAs complex causes vascular metastagenesis
Source: Nat Commun. 2023 Aug 24;14:4960. doi: 10.1038/s41467-023-40371-1 (PMC10449786; doi:10.1038/s41467-023-40371-1)
Supplement: Supplementary file 4 — source data file [file 41467_2023_40371_MOESM4_ESM.zip › source data file/Fig3b-LLC.xlsx]

## Sheet: Sheet1
	Fig3b-LLC
	PBS-WT	50ng Fbg-WT	50ng CFbg-WT	PBS-SAA-/-	50ng Fbg-SAA-/-	50ng CFbg-SAA-/-
1	0.5	4.75	10.25	3.25	4.875	8.5
2	1.25	7	10.5	1.25	1.5	5.5
3	6	6.75	7.75	2	2.625	5.5
4	3.5	6.5	7.75	2.25	1.625	9
5	4	4.5	8.25	3.625	2.125	3.625
