# Supplementary material for: Citrullinated fibrinogen-SAAs complex causes vascular metastagenesis
Source: Nat Commun. 2023 Aug 24;14:4960. doi: 10.1038/s41467-023-40371-1 (PMC10449786; doi:10.1038/s41467-023-40371-1)
Supplement: Supplementary file 4 — source data file [file 41467_2023_40371_MOESM4_ESM.zip › source data file/Fig3c-LLC.xlsx]

## Sheet: Sheet1
			LLC
			PBS	CitFbg
			0	0
			0	7
			1	3
			2	4
			0	1
			0	3
				5
