# Supplementary material for: Citrullinated fibrinogen-SAAs complex causes vascular metastagenesis
Source: Nat Commun. 2023 Aug 24;14:4960. doi: 10.1038/s41467-023-40371-1 (PMC10449786; doi:10.1038/s41467-023-40371-1)
Supplement: Supplementary file 4 — source data file [file 41467_2023_40371_MOESM4_ESM.zip › source data file/Fig3f-E0771-citfbg.xlsx]

## Sheet: Sheet1
	Fig3f-E0771-citfbg
	WT-10μm	SAA-/-10μm	WT-25μm	SAA-/-25μm	WT-40μm	SAA-/-40μm	WT-50μm	SAA-/-50μm	WT-100μm	SAA-/-100μm
1	1.31389	0.982759	0.369127	0.320784	0.226506	0.168134	0.183344	0.167494	0.223258	0.119013
2	1.31389	0.229006	0.369127	0.114986	0.226506	0.0664709	0.183344	0.0544889	0.223258	0.0367972
3	0.768036	0.266475	0.471167	0.0883409	0.268422	0.045813	0.227875	0.0352367	0.159414	0.0514931
4	0.404293	0.114453	0.143554	0.0353301	0.0894989	0.0165471	0.0806284	0.0172642	0.0726212	0.0136898
5	0.617189	0.095613	0.238571	0.0675903	0.117969	0.0571236	0.0955935	0.0421554	0.0372202	0.0318645
