# Supplementary material for: Citrullinated fibrinogen-SAAs complex causes vascular metastagenesis
Source: Nat Commun. 2023 Aug 24;14:4960. doi: 10.1038/s41467-023-40371-1 (PMC10449786; doi:10.1038/s41467-023-40371-1)
Supplement: Supplementary file 4 — source data file [file 41467_2023_40371_MOESM4_ESM.zip › source data file/Fig3f-E0771-fbg.xlsx]

## Sheet: Sheet1
		Fig3f-E0771-fbg
		WT-10μm	SAA-/-10μm	WT-25μm	SAA-/-25μm	WT-40μm	SAA-/-40μm	WT-50μm	SAA-/-50μm	WT-100μm	SAA-/-100μm
	1	2.43421	1.77774	1.6741	2.06558	1.75812	1.8936	1.71726	1.97223	1.64432	2.2098
	2	0.742732	0.494076	0.517318	0.171574	0.380624	0.10938	0.386768	0.103824	0.251988	0.0726327
	3	2.09994	0.730104	2.10602	0.618903	1.75944	0.468252	1.68253	0.410719	1.01302	0.276353
	4	0.201173	0.398056	0.0575534	0.309301	0.029607	0.310091	0.0292992	0.325627	0.0205481	0.31934
	5	0.139191	0.398056	0.0767501	0.309301	0.138786	0.310091	0.195655	0.325627	0.21594	0.31934
