# Supplementary material for: Citrullinated fibrinogen-SAAs complex causes vascular metastagenesis
Source: Nat Commun. 2023 Aug 24;14:4960. doi: 10.1038/s41467-023-40371-1 (PMC10449786; doi:10.1038/s41467-023-40371-1)
Supplement: Supplementary file 4 — source data file [file 41467_2023_40371_MOESM4_ESM.zip › source data file/Fig3f-E0771-saa3.xlsx]

## Sheet: Sheet1
	Fig3f-E0771-saa3
	WT-10μm	SAA-/-10μm	WT-25μm	SAA-/-25μm	WT-40μm	SAA-/-40μm	WT-50μm	SAA-/-50μm	WT-100μm	SAA-/-100μm
1	0.77363	0.00456587	0.35005	0.00181889	0.272575	0.00105704	0.21085	0.00168389	0.136983	0.0015565
2	0.510741	0.00345447	0.184739	0.00104762	0.115171	0.000330005	0.0822621	0.000207451	0.0632595	5.69665e-05
3	0.0261857	0.00179221	0.0127643	0.000382109	0.0236621	0.000150269	0.0107749	0.000114482	0.0274601	5.16947e-05
4	0.119252	0.0019251	0.116352	0.000452764	0.0684742	0.000173788	0.120351	0.000131911	0.0770916	4.96446e-05
5	0.269921	0.00389999	0.144303	0.000328662	0.105842	0.000469739	0.1099	0.000627781	0.117269	0.0016295
