# Supplementary material for: Citrullinated fibrinogen-SAAs complex causes vascular metastagenesis
Source: Nat Commun. 2023 Aug 24;14:4960. doi: 10.1038/s41467-023-40371-1 (PMC10449786; doi:10.1038/s41467-023-40371-1)
Supplement: Supplementary file 4 — source data file [file 41467_2023_40371_MOESM4_ESM.zip › source data file/Fig3f-LLC-CitFbg.xlsx]

## Sheet: Sheet1
		Fig3f-LLC-citfbg
		WT-10μm	SAA-/-10μm	WT-25μm	SAA-/-25μm	WT-40μm	SAA-/-40μm	WT-50μm	SAA-/-50μm	WT-100μm	SAA-/-100μm
	1	0.50727	1.03014	0.16643	0.77069	0.15359	0.41497	0.1372	0.34684	0.08938	0.13906
	2	1.45942	0.3053	0.39915	0.13997	0.22218	0.11678	0.18458	0.11007	0.23221	0.09665
	3	1.09694	0.46336	0.18617	0.20365	0.10203	0.08745	0.07086	0.0706	0.16396	0.07702
	4	1.34022	0.9665	0.32988	0.54905	0.24478	0.27153	0.22005	0.23958	0.14459	0.13987
	5	0.855028	0.81802	0.150307	0.72423	0.0852036	0.53248	0.074044	0.44478	0.0534149	0.18188
