# Supplementary material for: Citrullinated fibrinogen-SAAs complex causes vascular metastagenesis
Source: Nat Commun. 2023 Aug 24;14:4960. doi: 10.1038/s41467-023-40371-1 (PMC10449786; doi:10.1038/s41467-023-40371-1)
Supplement: Supplementary file 4 — source data file [file 41467_2023_40371_MOESM4_ESM.zip › source data file/Fig3f-LLC-Fbg.xlsx]

## Sheet: Sheet1
	Fig3f-LLC-Fbg
	WT-10μm	SAA-/-10μm	WT-25μm	SAA-/-25μm	WT-40μm	SAA-/-40μm	WT-50μm	SAA-/-50μm	WT-100μm	SAA-/-100μm
1	2.68446	1.73452	1.58842	1.19266	1.66538	0.880474	1.59738	0.818951	1.36815	0.638145
2	3.11382	1.23218	2.17091	0.639893	2.05533	0.550706	1.96351	0.568759	2.02759	0.441079
3	2.58052	1.15111	1.77798	0.964958	1.37244	0.707014	1.18893	0.698026	1.01155	0.793319
4	2.1349	1.55272	1.1258	1.04395	0.536938	0.814753	0.704127	0.771772	0.670536	0.514042
5	1.15785	1.41121	0.637624	0.261624	0.59391	0.118431	0.589381	0.0852255	0.514737	0.0367947
