# Supplementary material for: Citrullinated fibrinogen-SAAs complex causes vascular metastagenesis
Source: Nat Commun. 2023 Aug 24;14:4960. doi: 10.1038/s41467-023-40371-1 (PMC10449786; doi:10.1038/s41467-023-40371-1)
Supplement: Supplementary file 4 — source data file [file 41467_2023_40371_MOESM4_ESM.zip › source data file/Fig3f-LLC-saa3.xlsx]

## Sheet: Sheet1
	Fig3f-LLC-saa3
	WT-10μm	SAA-/-10μm	WT-25μm	SAA-/-25μm	WT-40μm	SAA-/-40μm	WT-50μm	SAA-/-50μm	WT-100μm	SAA-/-100μm
1	0.0813106	0	0.0311567	0.000233427	0.0192468	0.000155223	0.0312935	0.000181647	0.0127027	0.000286977
2	0.0131337	0	0.00494192	0	0.00376972	0	0.00333927	0	0.00304724	0.000114088
3	0.0200883	0	0.0111636	0	0.0137259	0	0.0102523	0	0.0176164	7.41499e-06
4	0.00643873	0	0.00278193	0	0.00125913	0	0.00105882	0	0.00279628	0
5	0.0226202	0	0.00580714	0	0.0038598	0	0.00610646	0	0.00535339	0
