# Supplementary material for: Citrullinated fibrinogen-SAAs complex causes vascular metastagenesis
Source: Nat Commun. 2023 Aug 24;14:4960. doi: 10.1038/s41467-023-40371-1 (PMC10449786; doi:10.1038/s41467-023-40371-1)
Supplement: Supplementary file 4 — source data file [file 41467_2023_40371_MOESM4_ESM.zip › source data file/Fig3h.xlsx]

## Sheet: Sheet1
	Fig3h
	PBS	Fbg	CFbg
1	2.25	3.375	7.25
2	2.75	3	3.5
3	0.25	0.75	2.25
4	0.5	1	3.75
5	0.75	1.5	2.75
