# Supplementary material for: Citrullinated fibrinogen-SAAs complex causes vascular metastagenesis
Source: Nat Commun. 2023 Aug 24;14:4960. doi: 10.1038/s41467-023-40371-1 (PMC10449786; doi:10.1038/s41467-023-40371-1)
Supplement: Supplementary file 4 — source data file [file 41467_2023_40371_MOESM4_ESM.zip › source data file/Fig3i.xlsx]

## Sheet: Sheet1
	Fig3i
		CFbg-Ab			Fbg-Ab			SAA-Ab
		N1	N2	N3	N1	N2	N3	N1	N2	N3
	PBS-SCID	0.0619619	0.0458208	0.0362561	0.156664	0.0458208	0.0234325	0.0166798	0.186604	0.0362561
	Fbg-SCID	0.0102776	0.0166693	0.00571347	0.578558	0.0410779	0.175474	0.013044	0.013196	0.00571347
	CFbg-SCID	0.417625	0.83959	0.676427	1.4119	2.03788	0.737812	0.666238	1.70459	0.676427
