# Supplementary material for: Citrullinated fibrinogen-SAAs complex causes vascular metastagenesis
Source: Nat Commun. 2023 Aug 24;14:4960. doi: 10.1038/s41467-023-40371-1 (PMC10449786; doi:10.1038/s41467-023-40371-1)
Supplement: Supplementary file 4 — source data file [file 41467_2023_40371_MOESM4_ESM.zip › source data file/Fig3j-citfbg.xlsx]

## Sheet: Sheet1
	Fig3j-citfbg
	10μm	25μm	40μm	50μm	100μm
	0.417625	0.18917	0.144661	0.108985	0.0931137
	0.83959	0.30996	0.203768	0.17204	0.0851681
	0.676427	0.354531	0.256709	0.177503	0.12856
