# Supplementary material for: Citrullinated fibrinogen-SAAs complex causes vascular metastagenesis
Source: Nat Commun. 2023 Aug 24;14:4960. doi: 10.1038/s41467-023-40371-1 (PMC10449786; doi:10.1038/s41467-023-40371-1)
Supplement: Supplementary file 4 — source data file [file 41467_2023_40371_MOESM4_ESM.zip › source data file/Fig3j-fbg.xlsx]

## Sheet: Sheet1
	Fig3j-Fbg
	10μm	25μm	40μm	50μm	100μm
	1.4119	1.00784	0.888218	0.746998	0.686193
	2.03788	0.893274	0.548569	0.444432	0.328634
	0.737812	0.438154	0.377693	0.359552	0.367221
