# Supplementary material for: Citrullinated fibrinogen-SAAs complex causes vascular metastagenesis
Source: Nat Commun. 2023 Aug 24;14:4960. doi: 10.1038/s41467-023-40371-1 (PMC10449786; doi:10.1038/s41467-023-40371-1)
Supplement: Supplementary file 4 — source data file [file 41467_2023_40371_MOESM4_ESM.zip › source data file/Fig3j-saa3.xlsx]

## Sheet: Sheet1
		Fig3j-saa3
		10μm	25μm	40μm	50μm	100μm
		0.666238	0.172675	0.122892	0.0889161	0.0294599
		1.70459	0.326241	0.131693	0.0910384	0.0447032
		0.676427	0.354531	0.256709	0.177503	0.12856
