# Supplementary material for: Citrullinated fibrinogen-SAAs complex causes vascular metastagenesis
Source: Nat Commun. 2023 Aug 24;14:4960. doi: 10.1038/s41467-023-40371-1 (PMC10449786; doi:10.1038/s41467-023-40371-1)
Supplement: Supplementary file 4 — source data file [file 41467_2023_40371_MOESM4_ESM.zip › source data file/Fig4d-citfbg.xlsx]

## Sheet: Sheet1
		No Cancer		Cancer
	1	0.830833	1	0.2504
	2	0.1744	2	0.0916
	3	0.2112	3	16.1532
	4	0.164	4	0.52
	5	0.258333	5	0.2144
	6	0.2884	6	0.1528
	7	0.56	7	4.17615
	8	0.3668	8	0.277308
	9	0.021481	9	3.82971
	10	0.0524	10	0.409583
	11	0.508	11	3.2172
	12	0.0568	12	0.281923
	13	0.342692	13	0.628
	14	0.03	14	0.1568
	15	0.11037	15	0.4204
	16	0.0736	16	0.426
			17	1.14385
			18	1.02192
			19	0.2812
			20	0.5512
			21	0.3872
			22	1.39733
			23	0.1616
			24	0.2112
			25	0.157917
			26	1.51259
			27	0.109286
			28	0.557692
			29	0.0992
