# Supplementary material for: Citrullinated fibrinogen-SAAs complex causes vascular metastagenesis
Source: Nat Commun. 2023 Aug 24;14:4960. doi: 10.1038/s41467-023-40371-1 (PMC10449786; doi:10.1038/s41467-023-40371-1)
Supplement: Supplementary file 4 — source data file [file 41467_2023_40371_MOESM4_ESM.zip › source data file/Fig4e-fbg.xlsx]

## Sheet: Sheet1
	No Cancer		Cancer
1	3.15083	1	10.5104
2	1.1688	2	3.77148
3	3.71	3	2.88346
4	0.135833	4	4.46207
5	2.52708	5	4.8988
6	0.8372	6	1.1128
7	2.0948	7	7.90808
8	2.5728	8	6.4728
9	3.7425	9	7.63647
10	2.966	10	3.3688
11	2.83348	11	2.8236
12	1.8444	12	4.97731
13	1.54231	13	6.168
14	1.11778	14	6.3596
15	4.13667	15	5.486
16	4.1804	16	5.62
		17	2.305
		18	5.42038
		19	6.9464
		20	5.02885
		21	2.76192
		22	3.41033
		23	5.6584
		24	4.43407
		25	4.89692
		26	4.51074
		27	6.27786
		28	7.15577
		29	3.81615
