# Supplementary material for: Citrullinated fibrinogen-SAAs complex causes vascular metastagenesis
Source: Nat Commun. 2023 Aug 24;14:4960. doi: 10.1038/s41467-023-40371-1 (PMC10449786; doi:10.1038/s41467-023-40371-1)
Supplement: Supplementary file 4 — source data file [file 41467_2023_40371_MOESM4_ESM.zip › source data file/Fig4f-citfbg+fbg.xlsx]

## Sheet: Sheet1
		No Cancer		Cancer
	1	0.00125	1	0.022
	2	0	2	0.004444
	3	0.0024	3	0.491154
	4	0.027083	4	0.142414
	5	0.004167	5	0.0084
	6	0.0036	6	0.0044
	7	0.0048	7	0.287308
	8	0.008	8	0.0244
	9	0.003333	9	0.468529
	10	0.0096	10	0.0172
	11	0.00087	11	0.014
	12	0.0112	12	0.030769
	13	0.011154	13	0.0176
	14	0.001481	14	0.0416
	15	0.02037	15	0.0144
	16	0.0004	16	0.0648
			17	0.055526
			18	0.021154
			19	0.0704
			20	0.036923
			21	0.009615
			22	0.007
			23	0.032
			24	0.062593
			25	0.011923
			26	0.11037
			27	0.037857
			28	0.219615
			29	0.036154
