# Supplementary material for: Citrullinated fibrinogen-SAAs complex causes vascular metastagenesis
Source: Nat Commun. 2023 Aug 24;14:4960. doi: 10.1038/s41467-023-40371-1 (PMC10449786; doi:10.1038/s41467-023-40371-1)
Supplement: Supplementary file 4 — source data file [file 41467_2023_40371_MOESM4_ESM.zip › source data file/Fig4g-hsaa.xlsx]

## Sheet: Sheet1
		No Cancer		Cancer
	1	0.774583	1	0.2036
	2	0.0192	2	1.9752
	3	1.09	3	0.5316
	4	0.0116	4	8.16897
	5	0.182083	5	3.69
	6	7.1304	6	6.938
	7	1.3716	7	2.37654
	8	0.0436	8	11.1273
	9	8.20778	9	10.8606
	10	4.4476	10	0.037083
	11	1.3016	11	0.6804
	12	1.3248	12	0.131923
	13	2.53385	13	0.8452
	14	0.711481	14	0.174
	15	0.013704	15	2.9892
	16	0.2216	16	0.04
			17	5.91282
			18	4.71846
			19	0.5596
			20	0.2236
			21	1.3816
			22	0.104667
			23	0.2552
			24	1.9464
			25	0.2925
			26	0.295185
			27	1.9
			28	0.601923
			29	1.9792
