# Supplementary material for: Citrullinated fibrinogen-SAAs complex causes vascular metastagenesis
Source: Nat Commun. 2023 Aug 24;14:4960. doi: 10.1038/s41467-023-40371-1 (PMC10449786; doi:10.1038/s41467-023-40371-1)
Supplement: Supplementary file 4 — source data file [file 41467_2023_40371_MOESM4_ESM.zip › source data file/Fig4h-citfbg+saa.xlsx]

## Sheet: Sheet1
	No Cancer		Cancer
1	0.015833	1	0.0156
2	0	2	0.0004
3	0	3	0.1464
4	0	4	0.174483
5	0.00875	5	0.0792
6	0.072	6	0.0708
7	0.0728	7	0.133462
8	0.0056	8	0.093077
9	0.007778	9	0.343529
10	0.0224	10	0.02
11	0.002	11	0.0124
12	0.0296	12	0.023462
13	0.043846	13	0.0324
14	0.005926	14	0.0292
15	0.006296	15	0.0596
16	0	16	0.0092
		17	0.099231
		18	0.041923
		19	0.1184
		20	0.0148
		21	0.0564
		22	0.007
		23	0.0104
		24	0.024
		25	0.01125
		26	0.073333
		27	0.042857
		28	0.073846
		29	0.0304
