# Supplementary material for: Citrullinated fibrinogen-SAAs complex causes vascular metastagenesis
Source: Nat Commun. 2023 Aug 24;14:4960. doi: 10.1038/s41467-023-40371-1 (PMC10449786; doi:10.1038/s41467-023-40371-1)
Supplement: Supplementary file 4 — source data file [file 41467_2023_40371_MOESM4_ESM.zip › source data file/Fig4i-citfbg in fbg.xlsx]

## Sheet: Sheet1
		No Cancer			Cancer
	1	0.09625		1	0.18
	2	0.0336		2	0.147407
	3	0.0636		3	26.9861
	4	13.1654		4	8.49552
	5	1.07208		5	0.1484
	6	3.016		6	0.2564
	7	1.9384		7	4.29346
	8	0.5016		8	2.192
	9	0.05875		9	6.15588
	10	0.2528		10	4.4724
	11	0.014348		11	1.4216
	12	2.8996		12	0.560385
	13	1.66885		13	0.2804
	14	0.115556		14	0.5636
	15	0.824444		15	0.2968
	16	0.0024		16	1.864
				17	3.01947
				18	0.455
				19	0.8816
				20	0.969231
				21	0.331154
				22	0.326667
				23	0.7992
				24	2.38482
				25	0.31
				26	2.27963
				27	0.911786
				28	3.20769
				29	0.965769
