# Supplementary material for: Citrullinated fibrinogen-SAAs complex causes vascular metastagenesis
Source: Nat Commun. 2023 Aug 24;14:4960. doi: 10.1038/s41467-023-40371-1 (PMC10449786; doi:10.1038/s41467-023-40371-1)
Supplement: Supplementary file 4 — source data file [file 41467_2023_40371_MOESM4_ESM.zip › source data file/Fig4l-citfbg.xlsx]

## Sheet: Sheet1
		citfbg(fbg)
		No metastasis (Cancer)			pro-metastasis-tumor negative (Cancer)			pro-metastasis-tumor postive (Cancer)
		mean	SD	N	mean	SD	N	mean	SD	N
		0.196154	0.001348	26	0.495714	0.007528	28	1.0725	0.014651	32
		0.088077	0.000469	26	0.278	0.00702	25	0.0884	0.001944	25
		0.0344	0.000647	25	0.217308	0.001849	26	0.468889	0.005395	27
		0.020714	0.000829	28	0.1092	0.000864	25	0.084	0.002048	25
		0.090385	0.000581	26	0.1684	0.001369	25	0.494231	0.003536	26
		0.0596	0.000602	25	0.094	0.000587	25	0.178	0.001137	25
								1.72654	0.052788	26

## Sheet: Sheet2
		citfbg(saa)
		No metastasis (Cancer)	pro-metastasis-tumor negative (Cancer)	pro-metastasis-tumor postive (Cancer)
		0.16	0.696071	1.62844
		0.097308	0.738	0.2632
		0.11	0.733846	2.31704
		0.476	0.1704	0.2308
		0.2096	0.3052	2.3048
		0.0936	0.1488	0.7356
				2.18
