# Supplementary material for: Citrullinated fibrinogen-SAAs complex causes vascular metastagenesis
Source: Nat Commun. 2023 Aug 24;14:4960. doi: 10.1038/s41467-023-40371-1 (PMC10449786; doi:10.1038/s41467-023-40371-1)
Supplement: Supplementary file 4 — source data file [file 41467_2023_40371_MOESM4_ESM.zip › source data file/Fig4m-Fbg.xlsx]

## Sheet: Sheet1
		Fig4m-Fbg
		No metastasis (Cancer)	pro-metastasis-tumor negative (Cancer)	pro-metastasis-tumor postive (Cancer)
		0.779231	2.02036	8.25906
		1.735	5.096	9.6608
		3.656	4.535	7.18111
		3.6775	2.5796	5.3516
		4.15077	4.458	5.82654
		2.548	4.7676	2.0052
				3.82
