# Supplementary material for: Citrullinated fibrinogen-SAAs complex causes vascular metastagenesis
Source: Nat Commun. 2023 Aug 24;14:4960. doi: 10.1038/s41467-023-40371-1 (PMC10449786; doi:10.1038/s41467-023-40371-1)
Supplement: Supplementary file 4 — source data file [file 41467_2023_40371_MOESM4_ESM.zip › source data file/Fig4n-citfbg +fbg.xlsx]

## Sheet: Sheet1
		Fig4n-citfbg+fbg
		No metastasis (Cancer)	pro-metastasis-tumor negative (Cancer)	pro-metastasis-tumor postive (Cancer)
		0.004615	0.065714	0.195
		0.011154	0.0924	0.0328
		0.0016	0.061538	0.194074
		0.01	0.004	0.034
		0.008846	0.0252	0.058077
		0.012	0.004	0.0048
				0.092308
