# Supplementary material for: Citrullinated fibrinogen-SAAs complex causes vascular metastagenesis
Source: Nat Commun. 2023 Aug 24;14:4960. doi: 10.1038/s41467-023-40371-1 (PMC10449786; doi:10.1038/s41467-023-40371-1)
Supplement: Supplementary file 4 — source data file [file 41467_2023_40371_MOESM4_ESM.zip › source data file/Fig4o-saa.xlsx]

## Sheet: Sheet1
	Fig4o-saa
	No metastasis (Cancer)	pro-metastasis-tumor negative (Cancer)	pro-metastasis-tumor postive (Cancer)
	2.15192	1.0275	2.76906
	1.94769	0.4328	1.55
	1.1516	3.38038	5.11111
	1.1316	0.0356	1.8696
	0.5504	2.4244	1.472
	1.9396	2.4244	1.7008
			2.15654
