# Supplementary material for: Citrullinated fibrinogen-SAAs complex causes vascular metastagenesis
Source: Nat Commun. 2023 Aug 24;14:4960. doi: 10.1038/s41467-023-40371-1 (PMC10449786; doi:10.1038/s41467-023-40371-1)
Supplement: Supplementary file 4 — source data file [file 41467_2023_40371_MOESM4_ESM.zip › source data file/Fig4p-citfbg +saa.xlsx]

## Sheet: Sheet1
		Fig4p-citfbg+saa
		No metastasis (Cancer)	pro-metastasis-tumor negative (Cancer)	pro-metastasis-tumor postive (Cancer)
		0.006923	0.052143	0.176563
		0.014615	0.1428	0.0484
		0.002	0.058846	1.1516
		0.0012	0.0016	0.1044
		0.0184	0.0844	0.0644
		0.0156	0.0108	0.046
				0.08
