# Supplementary material for: Citrullinated fibrinogen-SAAs complex causes vascular metastagenesis
Source: Nat Commun. 2023 Aug 24;14:4960. doi: 10.1038/s41467-023-40371-1 (PMC10449786; doi:10.1038/s41467-023-40371-1)
Supplement: Supplementary file 4 — source data file [file 41467_2023_40371_MOESM4_ESM.zip › source data file/Fig4q-citfbg in fbg.xlsx]

## Sheet: Sheet1
		Fig4q-citfbg in fbg
		No metastasis (Cancer)	pro-metastasis-tumor negative (Cancer)	pro-metastasis-tumor postive (Cancer)
		1.38808	4.41464	3.05094
		0.978077	1.9672	0.4704
		0.012	1.61038	2.52074
		0.281071	0.4196	0.746
		0.125	0.44	0.777308
		0.3116	0.0656	0.9736
				5.51846
