# Supplementary material for: Citrullinated fibrinogen-SAAs complex causes vascular metastagenesis
Source: Nat Commun. 2023 Aug 24;14:4960. doi: 10.1038/s41467-023-40371-1 (PMC10449786; doi:10.1038/s41467-023-40371-1)
Supplement: Supplementary file 4 — source data file [file 41467_2023_40371_MOESM4_ESM.zip › source data file/Fig5c-MCF7.xlsx]

## Sheet: Sheet1
	Fig5c-MCF7
	PBS-h1s	50ng Fbg-h1s	50ng CFbg-h1s	PBS-SAA-/-	50ng Fbg-SAA-/-	50ng CFbg-SAA-/-
1	0.25	0.5	3.75	0	0.25	1.25
2	0.25	0.375	1	0.125	0	0.25
3	0.5	0.625	1.375	0.125	0.25	0.25
4	0.375	0.75	2.125
