# Supplementary material for: Citrullinated fibrinogen-SAAs complex causes vascular metastagenesis
Source: Nat Commun. 2023 Aug 24;14:4960. doi: 10.1038/s41467-023-40371-1 (PMC10449786; doi:10.1038/s41467-023-40371-1)
Supplement: Supplementary file 4 — source data file [file 41467_2023_40371_MOESM4_ESM.zip › source data file/Fig5c-MDAMB231.xlsx]

## Sheet: Sheet1
	Fig5c-MDAMB231
	PBS-h2s	50ng Fbg-h2s	50ng CFbg-h2s	PBS-SAA-/-	50ng Fbg-SAA-/-	50ng CFbg-SAA-/-
1	2.25	2.375	4.75	0.875	2.125	2.125
2	2.25	2.125	6	1.25	2.25	2.375
3	0.5	1.5	1.25	0.75	1.25	2.375
4	1	1.5	2.75	0	1	1
5		5	12.75	2	5.25	4.5
6		3.66667	4.5	2.33333	3	3.5
7		3	7	2.33333	3.25	5
