# Supplementary material for: Citrullinated fibrinogen-SAAs complex causes vascular metastagenesis
Source: Nat Commun. 2023 Aug 24;14:4960. doi: 10.1038/s41467-023-40371-1 (PMC10449786; doi:10.1038/s41467-023-40371-1)
Supplement: Supplementary file 4 — source data file [file 41467_2023_40371_MOESM4_ESM.zip › source data file/Fig5e-1-CitFbg.xlsx]

## Sheet: Sheet1
		Fig5e-1-citfbg
		H1s-10μm	SAA-/-10μm	H1s-25μm	SAA-/-25μm	H1s-40μm	SAA-/-40μm	H1s-50μm	SAA-/-50μm	H1s-100μm	SAA-/-100μm
	1	1.13704	0.0595496	0.520771	0.12234	0.29817	0.0663589	0.225209	0.0520171	0.161261	0.0267073
	2	0.196266	0.164455	0.257975	0.122396	0.253394	0.10317	0.189285	0.0859109	0.121117	0.0318537
	3	0.20667	0.149855	0.105225	0.0910179	0.0770681	0.0833011	0.0863777	0.0608713	0.049857	0.0325508
	4	0.315516		0.119554		0.0697262		0.0724207		0.0373629
