# Supplementary material for: Citrullinated fibrinogen-SAAs complex causes vascular metastagenesis
Source: Nat Commun. 2023 Aug 24;14:4960. doi: 10.1038/s41467-023-40371-1 (PMC10449786; doi:10.1038/s41467-023-40371-1)
Supplement: Supplementary file 4 — source data file [file 41467_2023_40371_MOESM4_ESM.zip › source data file/Fig5e-1-SAA1.xlsx]

## Sheet: Sheet1
	Fig5e-1-SAA1
	H1s-10μm	SAA-/-10μm	H1s-25μm	SAA-/-25μm	H1s-40μm	SAA-/-40μm	H1s-50μm	SAA-/-50μm	H1s-100μm	SAA-/-100μm
1	0.25728	0.00019	0.16967	6.1e-05	0.08472	0.00013	0.05923	0.00069	0.0324	0.00075
2	0.07665	0.0003	0.0271	6.6e-05	0.0225	2.3e-05	0.01686	0.00016	0.01385	5.5e-05
3	0.04879	0.00031	0.03401	7.2e-05	0.02733	2.7e-05	0.03053	0.00011	0.02639	2.7e-05
4	0.40569		0.09915		0.07088		0.0509		0.0286
