# Supplementary material for: Citrullinated fibrinogen-SAAs complex causes vascular metastagenesis
Source: Nat Commun. 2023 Aug 24;14:4960. doi: 10.1038/s41467-023-40371-1 (PMC10449786; doi:10.1038/s41467-023-40371-1)
Supplement: Supplementary file 4 — source data file [file 41467_2023_40371_MOESM4_ESM.zip › source data file/Fig5e-1-SAA4.xlsx]

## Sheet: Sheet1
	Fig5e-1-SAA4
	H1s-10μm	SAA-/-10μm	H1s-25μm	SAA-/-25μm	H1s-40μm	SAA-/-40μm	H1s-50μm	SAA-/-50μm	H1s-100μm	SAA-/-100μm
1	0.48569	0.00019	0.16561	4.7e-05	0.09211	0.00013	0.07373	0.0007	0.03629	0.00075
2	0.09788	0.00023	0.0548	8.5e-05	0.07516	3.6e-05	0.06631	0.00061	0.04187	0.00047
3	0.22874	0.00031	0.08095	7.2e-05	0.04459	2.7e-05	0.03856	0.00011	0.03777	2.7e-05
4	0.1445		0.07656		0.05755		0.06975		0.04505
