# Supplementary material for: Citrullinated fibrinogen-SAAs complex causes vascular metastagenesis
Source: Nat Commun. 2023 Aug 24;14:4960. doi: 10.1038/s41467-023-40371-1 (PMC10449786; doi:10.1038/s41467-023-40371-1)
Supplement: Supplementary file 4 — source data file [file 41467_2023_40371_MOESM4_ESM.zip › source data file/Fig5f-1-LLC-C57.xlsx]

## Sheet: Sheet1
		Fig5f-LLC-C57
			<20μm	>20μm	total	<20μm(%)	>20μm(%)		<20μm(%)	>20μm(%)
		WT-N1	7	2	9	0.777778	0.222222		77.7778	22.2222
		WT-N2	9	2	11	0.818182	0.181818		81.8182	18.1818
		WT-N3	3	1	4	0.75	0.25		75	25
		WT-N4	6	1	7	0.857143	0.142857		85.7143	14.2857
		WT-N5	10	4	14	0.714286	0.285714		71.4286	28.5714
