# Supplementary material for: Citrullinated fibrinogen-SAAs complex causes vascular metastagenesis
Source: Nat Commun. 2023 Aug 24;14:4960. doi: 10.1038/s41467-023-40371-1 (PMC10449786; doi:10.1038/s41467-023-40371-1)
Supplement: Supplementary file 4 — source data file [file 41467_2023_40371_MOESM4_ESM.zip › source data file/Fig5f-2-E0771-C57.xlsx]

## Sheet: Sheet1
	Fig5f-2-E0771-C57	E0771
		<20μm	>20μm	total	<20μm(%)	>20μm(%)		<20μm(%)	>20μm(%)
	WT-N1	7	1	8	0.875	0.125		87.5	12.5
	WT-N2	5	3	8	0.625	0.375		62.5	37.5
	WT-N3	2	3	5	0.4	0.6		40	60
	WT-N4	3	2	5	0.6	0.4		60	40
	WT-N5	4	1	5	0.8	0.2		80	20
