# Supplementary material for: Citrullinated fibrinogen-SAAs complex causes vascular metastagenesis
Source: Nat Commun. 2023 Aug 24;14:4960. doi: 10.1038/s41467-023-40371-1 (PMC10449786; doi:10.1038/s41467-023-40371-1)
Supplement: Supplementary file 4 — source data file [file 41467_2023_40371_MOESM4_ESM.zip › source data file/Fig5f-3-LLC SCID.xlsx]

## Sheet: Sheet1
	Fig5f-3-LLC-SCID
		<20μm	>20μm	total	<20μm(%)	>20μm(%)		<20μm(%)	>20μm(%)
	SCID-N1	4	1	5	0.8	0.2		80	20
	SCID-N2	2	3	5	0.4	0.6		40	60
	SCID-N3	2	1	3	0.666667	0.333333		66.6667	33.3333
	SCID-N4	4	1	5	0.8	0.2		80	20
