# Supplementary material for: Citrullinated fibrinogen-SAAs complex causes vascular metastagenesis
Source: Nat Commun. 2023 Aug 24;14:4960. doi: 10.1038/s41467-023-40371-1 (PMC10449786; doi:10.1038/s41467-023-40371-1)
Supplement: Supplementary file 4 — source data file [file 41467_2023_40371_MOESM4_ESM.zip › source data file/Fig5f-4-MCF7-hsaaTg-hsaa1.xlsx]

## Sheet: Sheet1
	Fig5f-hsaa1	MCF7
		<20μm	>20μm	total	<20μm(%)	>20μm(%)		<20μm(%)	>20μm(%)
	h1s-N1	3	1	4	0.75	0.25		75	25
	h1s-N2	11	4	15	0.733333	0.266667		73.3333	26.6667
	h1s-N3	4	0	4	1	0		100	0
