# Supplementary material for: Citrullinated fibrinogen-SAAs complex causes vascular metastagenesis
Source: Nat Commun. 2023 Aug 24;14:4960. doi: 10.1038/s41467-023-40371-1 (PMC10449786; doi:10.1038/s41467-023-40371-1)
Supplement: Supplementary file 4 — source data file [file 41467_2023_40371_MOESM4_ESM.zip › source data file/Fig5f-5-MDAMB231-hsaaTg-hsaa1.xlsx]

## Sheet: Sheet1
	Fig5f-hsaa1
		<20μm	>20μm	total	<20μm(%)	>20μm(%)		<20μm(%)	>20μm(%)
	h2s-N1	11	1	12	0.916667	0.0833333		91.6667	8.33333
	h2s-N2	16	3	19	0.842105	0.157895		84.2105	15.7895
	h2s-N3	3	1	4	0.75	0.25		75	25
	h2s-N4	6	1	7	0.857143	0.142857		85.7143	14.2857
