# Supplementary material for: Citrullinated fibrinogen-SAAs complex causes vascular metastagenesis
Source: Nat Commun. 2023 Aug 24;14:4960. doi: 10.1038/s41467-023-40371-1 (PMC10449786; doi:10.1038/s41467-023-40371-1)
Supplement: Supplementary file 4 — source data file [file 41467_2023_40371_MOESM4_ESM.zip › source data file/Fig5g-MCF7.xlsx]

## Sheet: Sheet1
		Fig5g-ki67-MCF7
		mSAA-/-hSAATg+/-Rag1-/-	mSAA-/-hSAATg-/-Rag1-/-
		0.040883	0.010892
		0.021137	0.011374
		0.020947	0.018372
		0.03403	0.012269
		0.028857
