# Supplementary material for: Citrullinated fibrinogen-SAAs complex causes vascular metastagenesis
Source: Nat Commun. 2023 Aug 24;14:4960. doi: 10.1038/s41467-023-40371-1 (PMC10449786; doi:10.1038/s41467-023-40371-1)
Supplement: Supplementary file 4 — source data file [file 41467_2023_40371_MOESM4_ESM.zip › source data file/Fig6a.xlsx]

## Sheet: Sheet1
	SAA(ng/ml)	Fib+SAA(ng/ml)				CFib+SAA(ng/ml)
		N1	N2	N3	N4	N1	N2	N3	N4
	250	13.0229	23.2765	19.7508	32.5624	19.9736	25.7657	30.0034	72.0092
	125	9.87897	20.3721	13.104	30.5566	16.7926	20.1395	20.8588	52.7115
	62	7.69545	17.6734	7.60662	21.3086	11.4985	16.0945	14.5351	32.4894
	31	5.97593	14.1619	4.05259	9.00053	6.15673	11.948	6.61767	12.0972
	15	4.13635	10.2408	3.29164	4.86873	2.41884	8.81367	3.00444	7.79686
	7	2.98253	8.29756	2.96415	0.805298	2.13879	6.5618	2.32306	1.35132
	3	2.21044	5.25671	1.96589	0.021441	2.0842	3.96735	1.8359	0.126645
	0	1.66877	2.63057	1.32254	0	0.885835	1.53524	1.13389	0
