# Supplementary material for: Citrullinated fibrinogen-SAAs complex causes vascular metastagenesis
Source: Nat Commun. 2023 Aug 24;14:4960. doi: 10.1038/s41467-023-40371-1 (PMC10449786; doi:10.1038/s41467-023-40371-1)
Supplement: Supplementary file 4 — source data file [file 41467_2023_40371_MOESM4_ESM.zip › source data file/Fig6b-1-HPLC.xlsx]

## Sheet: Sheet1
			ml	Fibrinogen	Fibrinogen	Fibrinogen	Fbrinogen+SAA	Fbrinogen+SAA	Fbrinogen+SAA	Cit-Fibrinogen	Cit-Fibrinogen	Cit-Fibrinogen	Cit-Fibrinogen+SAA	Cit-Fibrinogen+SAA	Cit-Fibrinogen+SAA
			0.001024	2.14994	1.7834	0	2.08155	0	0	0.470163	0	3.48623	3.47762	0	1.58854
			0.002024	2.16783	1.79383	0.0284897	2.11007	-0.00768726	0.0302341	0.433996	0.00557911	3.47302	3.44376	-0.00966647	1.59781
			0.003024	2.14053	1.74453	0.0438451	2.11007	0.00264349	0.0324371	0.39783	-0.00539112	3.48008	3.45827	-0.0138326	1.6027
			0.004024	2.19047	1.67597	0.0659039	2.08155	0.0246739	0.0378621	0.433996	-0.0109001	3.4929	3.48406	-0.0109026	1.61067
			0.004024	2.20674	1.67087	0.0859618	2.08155	0.0318029	0.060367	0.433996	0.00472737	3.47565	3.49151	-0.00344397	1.62771
			0.005024	2.23414	1.74236	0.106364	2.08155	0.0254767	0.066028	0.470163	-0.00185246	3.47662	3.5029	0.0148639	1.62997
			0.006024	2.26175	1.8382	0.10702	2.05304	0.0271638	0.0656387	0.433996	-0.0147297	3.47505	3.4886	0.0380399	1.63259
			0.007024	2.23042	1.86952	0.160374	2.05304	0.0272581	0.0837167	0.433996	-0.0152917	3.46893	3.45895	0.0471393	1.6399
			0.008024	2.23471	1.93952	0.192973	2.05304	0.0471032	0.117427	0.433996	-0.0200663	3.48343	3.45407	0.0553566	1.63884
			0.009024	2.26553	2.03682	0.18512	2.02452	0.0530232	0.140762	0.433996	-0.0182153	3.49159	3.43788	0.068542	1.63642
			0.009024	2.32537	2.10136	0.166634	2.02452	0.058079	0.15527	0.433996	-0.0275785	3.51664	3.4535	0.09033	1.63672
			0.010024	2.34755	2.16431	0.161212	2.02452	0.0723672	0.170818	0.433996	-0.0372402	3.54364	3.44535	0.111509	1.64163
			0.011024	2.34641	2.22012	0.167492	2.05304	0.0880119	0.198803	0.39783	-0.0323661	3.5596	3.46261	0.12264	1.62918
			0.012024	2.35121	2.22921	0.176464	2.05304	0.112729	0.218204	0.325497	-0.0344551	3.57374	3.47147	0.136079	1.61314
			0.013024	2.37141	2.21443	0.174185	2.05304	0.124262	0.221767	0.325497	-0.0336979	3.56488	3.44742	0.149808	1.61212
			0.014024	2.34687	2.23474	0.177606	2.05304	0.137441	0.23677	0.361664	-0.0301812	3.53714	3.44478	0.159829	1.60408
			0.014024	2.36068	2.26758	0.186951	2.08155	0.137994	0.256105	0.361664	-0.0389195	3.49044	3.43202	0.182031	1.6097
			0.015024	2.37181	2.26037	0.169543	2.08155	0.12458	0.267544	0.361664	-0.0385918	3.47564	3.43817	0.204412	1.63307
			0.016024	2.38522	2.31524	0.142721	2.08155	0.123086	0.273114	0.325497	-0.0502029	3.45928	3.44956	0.222717	1.63529
			0.017024	2.36842	2.3121	0.159978	2.05304	0.11578	0.264526	0.325497	-0.0595455	3.43511	3.43795	0.231744	1.61311
			0.018024	2.3446	2.35844	0.16132	2.05304	0.105757	0.263744	0.325497	-0.0717865	3.4009	3.43645	0.213003	1.59816
			0.019024	2.31789	2.44078	0.14408	2.02452	0.0743211	0.272829	0.325497	-0.083144	3.34114	3.39659	0.184291	1.58448
			0.019024	2.32083	2.45422	0.135042	2.08155	0.058667	0.298888	0.361664	-0.0892461	3.32022	3.37643	0.169915	1.57152
			0.020024	2.28639	2.43874	0.142959	2.11007	0.0466941	0.302581	0.361664	-0.104987	3.32127	3.36525	0.172991	1.56233
			0.021024	2.28591	2.409	0.143515	2.11007	0.0362905	0.300058	0.361664	-0.125724	3.3148	3.35954	0.179228	1.53759
			0.022024	2.25664	2.44315	0.153669	2.11007	0.0349978	0.320401	0.325497	-0.135361	3.31907	3.33127	0.170886	1.52057
			0.023024	2.28473	2.51905	0.165883	2.08155	0.0301652	0.333667	0.289331	-0.138501	3.34947	3.32257	0.178529	1.51198
			0.024024	2.30643	2.6098	0.174649	2.11007	0.0269762	0.36526	0.289331	-0.146592	3.36142	3.34442	0.18081	1.49232
			0.024024	2.28598	2.62571	0.166112	2.11007	0.0337739	0.403556	0.253165	-0.158964	3.34168	3.32244	0.178179	1.48331
			0.025024	2.27618	2.65868	0.15715	2.08155	0.052014	0.404644	0.216998	-0.161405	3.33668	3.27754	0.178277	1.4875
			0.026024	2.2552	2.59797	0.156677	2.11007	0.0509037	0.421282	0.253165	-0.163612	3.31777	3.31059	0.190818	1.48614
			0.027024	2.23961	2.59344	0.153307	2.08155	0.0471557	0.425272	0.253165	-0.168546	3.32406	3.32306	0.184166	1.49068
			0.028024	2.24732	2.5824	0.152948	2.08155	0.0728046	0.444811	0.253165	-0.174286	3.35179	3.33131	0.183934	1.48696
			0.029024	2.22545	2.54037	0.138031	2.08155	0.0744036	0.433635	0.253165	-0.18154	3.32416	3.33412	0.185621	1.4951
			0.029024	2.25258	2.53303	0.120801	2.08155	0.0508058	0.395464	0.253165	-0.172822	3.30015	3.29742	0.179963	1.50485
			0.030024	2.25665	2.52998	0.102103	2.05304	0.0590727	0.363132	0.216998	-0.155884	3.29567	3.26926	0.164339	1.4853
			0.031024	2.23687	2.52231	0.070611	2.05304	0.0667041	0.350681	0.253165	-0.149705	3.27772	3.29911	0.162106	1.47676
			0.032024	2.2574	2.4618	0.0689052	2.05304	0.0371912	0.33945	0.253165	-0.135057	3.26968	3.28038	0.160488	1.47083
			0.033024	2.29147	2.44017	0.0777894	2.05304	0.0124384	0.353142	0.289331	-0.129738	3.2781	3.27369	0.158424	1.45964
			0.034024	2.28166	2.37047	0.0629538	2.05304	0.0149879	0.382474	0.289331	-0.132418	3.23947	3.27139	0.181382	1.45837
			0.034024	2.27515	2.36078	0.046828	2.02452	0.0142029	0.399216	0.289331	-0.127426	3.17112	3.27481	0.213209	1.46836
			0.035024	2.25179	2.34264	0.0474635	2.05304	0.0223104	0.409093	0.289331	-0.113324	3.09633	3.26534	0.232542	1.47852
			0.036024	2.2792	2.33908	0.0600051	2.05304	0.0157721	0.432321	0.325497	-0.1043	3.0446	3.28395	0.230381	1.49281
			0.037024	2.26932	2.35517	0.0478367	2.08155	0.0114671	0.454442	0.325497	-0.0969961	3.02077	3.28899	0.218717	1.49551
			0.038024	2.27029	2.34044	0.0298229	2.08155	0.0126728	0.453968	0.325497	-0.0831528	3.01124	3.31329	0.225503	1.49034
			0.039024	2.28745	2.39886	-0.000768433	2.08155	-0.00194781	0.45516	0.325497	-0.078948	3.00558	3.33884	0.2449	1.49561
			0.039024	2.33557	2.44585	-0.00260605	2.08155	-0.00741479	0.472553	0.325497	-0.0762998	2.97792	3.35466	0.251558	1.50047
			0.040024	2.3199	2.41883	0.0113174	2.08155	-0.0079788	0.497059	0.361664	-0.0727138	2.98623	3.35084	0.244073	1.49831
			0.041024	2.32199	2.41104	0.0323101	2.08155	0.0218768	0.503343	0.433996	-0.082145	2.99635	3.36839	0.241809	1.48337
			0.042024	2.3218	2.37353	0.0390028	2.11007	0.0375786	0.454656	0.433996	-0.0904404	2.97079	3.36368	0.246709	1.47361
			0.043024	2.31458	2.35263	0.052035	2.11007	0.0311325	0.439988	0.433996	-0.0883364	2.99246	3.37812	0.236936	1.46516
			0.044024	2.33832	2.45232	0.0548739	2.11007	0.0225594	0.430573	0.506329	-0.0754133	3.0393	3.41223	0.248638	1.46323
			0.044024	2.35584	2.49473	0.0659936	2.11007	0.00814077	0.415052	0.542495	-0.0544829	3.04536	3.39855	0.28544	1.44619
			0.045024	2.32957	2.5809	0.0911363	2.16709	-0.0070305	0.399264	0.542495	-0.0385841	3.04316	3.36233	0.284739	1.4092
			0.046024	2.29691	2.60543	0.113781	2.16709	0.00753078	0.387608	0.542495	-0.0446796	3.05377	3.36622	0.287398	1.3885
			0.047024	2.28655	2.6122	0.130751	2.19561	0.0257458	0.39249	0.542495	-0.0417738	3.03103	3.38905	0.301487	1.37647
			0.048024	2.31723	2.51617	0.125731	2.19561	0.032341	0.418456	0.542495	-0.0195859	3.01366	3.42733	0.289817	1.38986
			0.049024	2.34017	2.45204	0.11863	2.19561	0.027302	0.436172	0.542495	-0.00991839	3.04581	3.43463	0.284541	1.39585
			0.049024	2.33193	2.39986	0.142811	2.19561	-0.00652631	0.44887	0.542495	-0.00446208	3.04549	3.4342	0.28649	1.38175
			0.050024	2.35288	2.33964	0.137975	2.22412	-0.0171871	0.460765	0.542495	0.000504524	3.03575	3.45224	0.289874	1.36515
			0.051024	2.33526	2.30491	0.160124	2.22412	-0.0126106	0.466824	0.506329	0.00314606	3.02284	3.46682	0.292003	1.36953
			0.052024	2.34495	2.22433	0.180993	2.19561	-0.0233519	0.45428	0.506329	0.0112256	2.99249	3.45631	0.279516	1.38137
			0.053024	2.35866	2.19816	0.187192	2.19561	-0.0347209	0.448403	0.506329	0.0140518	3.00548	3.45376	0.278558	1.37886
			0.053024	2.35983	2.21266	0.176038	2.16709	-0.031301	0.458954	0.506329	0.00299996	3.04119	3.44314	0.270856	1.37784
			0.054024	2.35252	2.19769	0.180511	2.16709	-0.023292	0.452511	0.470163	-0.00742262	3.07957	3.47722	0.276185	1.36835
			0.055024	2.36189	2.20778	0.176202	2.19561	-0.04616	0.442768	0.470163	-0.0148638	3.10456	3.50943	0.297796	1.35271
			0.056024	2.35499	2.22775	0.179311	2.19561	-0.0648083	0.438985	0.433996	-0.0126388	3.13063	3.51569	0.302549	1.32352
			0.057024	2.34755	2.24485	0.192937	2.19561	-0.0273218	0.459312	0.39783	-0.00939158	3.16333	3.5242	0.310888	1.28565
			0.058024	2.3634	2.25155	0.190871	2.19561	-0.055852	0.477267	0.39783	0.000396228	3.18701	3.51301	0.308948	1.28663
			0.058024	2.39817	2.2334	0.181363	2.22412	-0.0546847	0.509552	0.325497	0.015223	3.20317	3.54043	0.313398	1.30195
			0.059024	2.42242	2.14781	0.18275	2.22412	-0.00713395	0.530433	0.325497	0.020918	3.22895	3.51314	0.342754	1.30247
			0.060024	2.43306	2.07226	0.186504	2.25264	-0.00201129	0.527117	0.325497	0.0276139	3.27561	3.49818	0.368434	1.30912
			0.061024	2.39784	2.08523	0.219675	2.22412	0.0165078	0.525604	0.325497	0.0312469	3.28578	3.48989	0.389826	1.32608
			0.062024	2.43699	2.11505	0.221561	2.19561	0.0497232	0.521648	0.361664	0.0331235	3.26739	3.50295	0.386558	1.33765
			0.063024	2.45541	2.11081	0.218251	2.19561	0.0686772	0.505274	0.289331	0.0417828	3.26695	3.50513	0.367826	1.34961
			0.063024	2.47356	2.0744	0.24933	2.19561	0.0716091	0.503291	0.289331	0.0500827	3.27648	3.51625	0.354226	1.35883
			0.064024	2.4375	1.96068	0.21734	2.19561	0.0788374	0.510725	0.253165	0.0558031	3.24478	3.50467	0.326842	1.35655
			0.065024	2.40272	1.87634	0.213183	2.16709	0.103598	0.514578	0.253165	0.0611308	3.22954	3.50308	0.299944	1.36858
			0.066024	2.40332	1.88694	0.222405	2.19561	0.078805	0.511406	0.253165	0.0593512	3.232	3.54088	0.291437	1.40362
			0.067024	2.37274	1.89701	0.252571	2.22412	0.0679285	0.53242	0.253165	0.0538549	3.21406	3.5745	0.290875	1.41228
			0.068024	2.40883	1.94179	0.248179	2.22412	0.0743292	0.546498	0.216998	0.0586043	3.20295	3.56883	0.293688	1.40566
			0.068024	2.41632	1.90006	0.239308	2.22412	0.114095	0.550236	0.216998	0.0653321	3.17548	3.55253	0.300589	1.40556
			0.069024	2.39414	1.77774	0.251921	2.22412	0.0904247	0.560934	0.180832	0.0631998	3.1286	3.52952	0.30242	1.40562
			0.070024	2.41931	1.764	0.289947	2.22412	0.104468	0.578504	0.144665	0.0580504	3.10947	3.53377	0.297489	1.39675
			0.071024	2.39994	1.70481	0.304679	2.22412	0.139606	0.608271	0.144665	0.0435386	3.12006	3.51815	0.307909	1.37064
			0.072024	2.40436	1.77402	0.320302	2.25264	0.129825	0.611177	0.180832	0.0291477	3.13325	3.51209	0.308459	1.37847
			0.073024	2.40737	1.79046	0.346944	2.22412	0.125916	0.625296	0.108499	0.0205131	3.14337	3.50889	0.30766	1.39
			0.073024	2.39734	1.81526	0.392703	2.22412	0.146348	0.623909	0.108499	0.00677558	3.1383	3.51099	0.298422	1.4038
			0.074024	2.33709	1.79683	0.389401	2.25264	0.169323	0.599691	0.0361664	-0.00662261	3.12677	3.49514	0.30377	1.39996
			0.075024	2.33233	1.74227	0.415824	2.28115	0.208099	0.589804	0.0723327	-0.0246188	3.1685	3.49047	0.302741	1.38613
			0.076024	2.34656	1.70527	0.407991	2.28115	0.24098	0.555075	0.108499	-0.0427231	3.22509	3.4991	0.28178	1.37723
			0.077024	2.38453	1.67878	0.434171	2.28115	0.237707	0.535251	0.0361664	-0.0606041	3.28428	3.52358	0.276923	1.36916
			0.078024	2.36858	1.65761	0.440306	2.28115	0.236346	0.504971	-0.0361664	-0.0663769	3.33084	3.5344	0.288318	1.36397
			0.078024	2.35591	1.6614	0.453617	2.28115	0.230984	0.478067	-0.0361664	-0.0657277	3.32067	3.52922	0.292891	1.36195
			0.079024	2.34376	1.61936	0.507085	2.28115	0.208554	0.47093	0	-0.0762836	3.31822	3.51749	0.279143	1.36216
			0.080024	2.36835	1.52759	0.524408	2.28115	0.230011	0.462536	0.0361664	-0.0804648	3.31206	3.48169	0.263105	1.35579
			0.081024	2.37308	1.4267	0.542042	2.28115	0.276708	0.432328	0	-0.0828426	3.34808	3.43797	0.251116	1.34208
			0.082024	2.40546	1.33164	0.55631	2.28115	0.322972	0.420088	0	-0.0904542	3.37554	3.42939	0.252187	1.35642
			0.083024	2.40941	1.2413	0.542513	2.28115	0.298566	0.428005	-0.0723327	-0.0867001	3.35936	3.41699	0.255816	1.39385
			0.083024	2.42453	1.205	0.534308	2.28115	0.27195	0.465373	-0.108499	-0.0876007	3.3442	3.40982	0.233025	1.40929
			0.084024	2.38421	1.20714	0.564011	2.25264	0.257111	0.471431	-0.180832	-0.100141	3.33118	3.39519	0.2335	1.40459
			0.085024	2.36822	1.07629	0.544526	2.25264	0.255036	0.473278	-0.253165	-0.106224	3.29484	3.4005	0.245064	1.40806
			0.086024	2.35481	0.99394	0.553067	2.25264	0.249979	0.474194	-0.289331	-0.116612	3.273	3.41135	0.227526	1.4274
			0.087024	2.307	0.992067	0.543934	2.25264	0.25064	0.489917	-0.361664	-0.129488	3.29764	3.44414	0.211686	1.43884
			0.088024	2.33595	0.98976	0.512133	2.22412	0.225443	0.493	-0.39783	-0.128891	3.30212	3.45839	0.213606	1.44663
			0.088024	2.3398	0.94717	0.49012	2.19561	0.226667	0.504467	-0.39783	-0.13048	3.31362	3.41972	0.199995	1.4533
			0.089024	2.30941	0.965206	0.498549	2.19561	0.229427	0.501852	-0.39783	-0.149029	3.34113	3.37489	0.208407	1.44503
			0.090024	2.32056	0.923301	0.525051	2.19561	0.218849	0.500313	-0.39783	-0.161224	3.32196	3.37478	0.219772	1.42637
			0.091024	2.28348	0.908431	0.511987	2.19561	0.217861	0.501056	-0.433996	-0.153738	3.31106	3.38273	0.232422	1.43941
			0.092024	2.28306	0.92902	0.532059	2.19561	0.22421	0.50028	-0.470163	-0.155945	3.2906	3.37365	0.251145	1.4732
			0.093024	2.27044	0.939742	0.52953	2.16709	0.212871	0.505966	-0.433996	-0.153912	3.28726	3.34817	0.24712	1.48706
			0.093024	2.26351	0.970142	0.544809	2.19561	0.236474	0.507262	-0.470163	-0.151997	3.30291	3.3531	0.264258	1.47695
			0.094024	2.24968	0.93003	0.549702	2.22412	0.268904	0.512681	-0.433996	-0.160472	3.27823	3.35085	0.25644	1.45244
			0.095024	2.22128	0.867015	0.562441	2.19561	0.273826	0.500155	-0.433996	-0.165072	3.24334	3.34635	0.261769	1.45218
			0.096024	2.18669	0.830462	0.559095	2.19561	0.273751	0.522878	-0.39783	-0.158857	3.22626	3.34519	0.281511	1.45908
			0.097024	2.18931	0.834435	0.551099	2.19561	0.280581	0.522439	-0.39783	-0.147362	3.18241	3.32663	0.26517	1.49747
			0.098024	2.21016	0.787426	0.54253	2.19561	0.261851	0.540557	-0.361664	-0.133453	3.15861	3.30602	0.276383	1.52383
			0.098024	2.23746	0.708943	0.532555	2.16709	0.229453	0.564071	-0.325497	-0.133164	3.12469	3.28842	0.259252	1.54187
			0.099024	2.21773	0.73379	0.577455	2.16709	0.24011	0.57328	-0.325497	-0.12294	3.08166	3.28717	0.267761	1.52269
			0.100024	2.24061	0.851999	0.583995	2.19561	0.211602	0.558342	-0.289331	-0.115884	3.07636	3.28184	0.257843	1.50892
			0.101024	2.22778	0.940572	0.600732	2.19561	0.157237	0.554856	-0.325497	-0.106066	3.06722	3.328	0.216019	1.52718
			0.102024	2.25897	0.924169	0.605942	2.19561	0.151796	0.58338	-0.325497	-0.102271	3.04985	3.34716	0.18742	1.50915
			0.103024	2.29118	0.905743	0.56501	2.19561	0.108586	0.612569	-0.361664	-0.106617	3.03008	3.34192	0.155236	1.53038
			0.103024	2.29211	0.920773	0.573759	2.22412	0.0451316	0.618727	-0.39783	-0.105861	3.01932	3.32712	0.138316	1.52871
			0.104024	2.28426	0.936569	0.556427	2.22412	0.029407	0.626201	-0.361664	-0.100955	2.98321	3.30964	0.133647	1.52694
			0.105024	2.27614	0.893848	0.546351	2.22412	0.0315516	0.636296	-0.361664	-0.105831	2.92207	3.30176	0.120559	1.53619
			0.106024	2.25862	0.905389	0.578539	2.19561	0.0176685	0.624706	-0.361664	-0.113595	2.89875	3.29673	0.137727	1.51835
			0.107024	2.28315	0.951364	0.578775	2.22412	-0.019112	0.617873	-0.361664	-0.122145	2.89627	3.29955	0.151805	1.50918
			0.108024	2.29241	1.01293	0.562689	2.22412	-0.0448318	0.610303	-0.39783	-0.128022	2.88119	3.26709	0.177222	1.49989
			0.108024	2.29729	1.0185	0.554072	2.16709	-0.101062	0.590577	-0.433996	-0.129002	2.88017	3.23762	0.169896	1.51222
			0.109024	2.28607	1.04584	0.540936	2.19561	-0.133234	0.593812	-0.433996	-0.132996	2.88602	3.21079	0.139438	1.53291
			0.110024	2.29651	1.1047	0.535792	2.19561	-0.192344	0.599114	-0.470163	-0.139802	2.89665	3.19963	0.120536	1.54414
			0.111024	2.27343	1.17542	0.537019	2.22412	-0.215219	0.573433	-0.470163	-0.146839	2.90795	3.21228	0.101067	1.54961
			0.112024	2.25211	1.16539	0.524887	2.22412	-0.241677	0.551114	-0.470163	-0.153193	2.91735	3.19919	0.0829712	1.56625
			0.113024	2.2206	1.11529	0.50796	2.19561	-0.254871	0.548727	-0.506329	-0.150286	2.89881	3.22356	0.0596361	1.58645
			0.113024	2.2031	1.00334	0.483527	2.19561	-0.255142	0.578463	-0.506329	-0.146702	2.89828	3.23794	0.0473588	1.584
			0.114024	2.20686	0.921518	0.472425	2.19561	-0.270248	0.556934	-0.506329	-0.150029	2.90119	3.21997	0.0274554	1.58207
			0.115024	2.20196	0.858116	0.441423	2.16709	-0.289125	0.547021	-0.506329	-0.148626	2.88859	3.20922	0.00219426	1.56455
			0.116024	2.18216	0.853228	0.436173	2.13858	-0.301605	0.540232	-0.506329	-0.152218	2.87489	3.21836	-0.0122578	1.57463
			0.117024	2.18268	0.884437	0.401556	2.13858	-0.33379	0.518433	-0.506329	-0.152155	2.85547	3.2313	-0.0328403	1.57533
			0.118024	2.16529	0.860223	0.401497	2.11007	-0.359478	0.525214	-0.542495	-0.149605	2.84734	3.20831	-0.0389728	1.56765
			0.118024	2.1349	0.868344	0.385451	2.11007	-0.376727	0.524474	-0.506329	-0.14267	2.82284	3.19773	-0.0514476	1.57099
			0.119024	2.12381	0.868125	0.387363	2.11007	-0.395467	0.532965	-0.506329	-0.13919	2.8037	3.18827	-0.0678237	1.58124
			0.120024	2.13681	0.785334	0.398697	2.11007	-0.411797	0.519648	-0.470163	-0.146428	2.79965	3.17094	-0.0986915	1.59061
			0.121024	2.16813	0.762471	0.368961	2.11007	-0.394191	0.52193	-0.506329	-0.145461	2.78379	3.14944	-0.104771	1.60642
			0.122024	2.13771	0.754732	0.369547	2.08155	-0.414447	0.51795	-0.470163	-0.145755	2.76086	3.16535	-0.126693	1.62352
			0.123024	2.15376	0.670444	0.3421	2.08155	-0.440782	0.542789	-0.433996	-0.152049	2.74771	3.19129	-0.142722	1.64222
			0.123024	2.15057	0.783168	0.331689	2.08155	-0.476303	0.542196	-0.470163	-0.150186	2.74852	3.20236	-0.153	1.64153
			0.124024	2.12629	0.892346	0.319024	2.08155	-0.482824	0.528011	-0.433996	-0.154609	2.7648	3.21335	-0.17345	1.62548
			0.125024	2.10024	0.950637	0.332067	2.05304	-0.477849	0.51612	-0.433996	-0.165618	2.80593	3.20378	-0.167934	1.61669
			0.126024	2.0763	0.90728	0.285567	2.05304	-0.469208	0.510244	-0.433996	-0.168426	2.84719	3.1824	-0.182927	1.61677
			0.127024	2.06413	0.919637	0.274839	2.02452	-0.487744	0.522016	-0.361664	-0.176526	2.87937	3.13347	-0.203502	1.62323
			0.128024	2.09759	1.05897	0.268318	2.02452	-0.474226	0.530544	-0.361664	-0.181781	2.8845	3.07766	-0.216774	1.61407
			0.128024	2.17161	1.037	0.263074	2.02452	-0.492051	0.527878	-0.325497	-0.178041	2.91689	3.04882	-0.224699	1.64201
			0.129024	2.19428	1.0279	0.271444	2.02452	-0.503271	0.509952	-0.325497	-0.179786	2.92342	3.01952	-0.252666	1.63453
			0.130024	2.19193	1.04855	0.306585	1.99601	-0.521875	0.521316	-0.325497	-0.166664	2.98278	3.00617	-0.289648	1.62962
			0.131024	2.22232	1.05245	0.316199	1.99601	-0.531082	0.500148	-0.361664	-0.143784	2.98665	2.99143	-0.315926	1.64455
			0.132024	2.19396	1.14717	0.280319	1.96749	-0.55342	0.500782	-0.325497	-0.142158	2.97018	2.9364	-0.330658	1.65084
			0.133024	2.24818	1.21378	0.30623	1.96749	-0.556959	0.50457	-0.289331	-0.147892	2.94791	2.87259	-0.347794	1.63603
			0.133024	2.21669	1.19793	0.315	1.93898	-0.578897	0.478974	-0.289331	-0.139606	2.99934	2.83847	-0.381259	1.61594
			0.134024	2.21326	1.15057	0.34442	1.91046	-0.59724	0.443526	-0.216998	-0.133482	2.98215	2.82608	-0.4088	1.5931
			0.135024	2.21084	1.15485	0.330945	1.88195	-0.584447	0.440985	-0.216998	-0.134151	3.00946	2.79782	-0.453712	1.59588
			0.136024	2.19786	1.14485	0.310464	1.85344	-0.616094	0.460956	-0.180832	-0.132233	3.0362	2.74386	-0.476047	1.60614
			0.137024	2.23337	1.14154	0.337809	1.82492	-0.639864	0.45895	-0.180832	-0.121749	3.04934	2.69627	-0.486869	1.61561
			0.138024	2.25247	1.19649	0.366056	1.79641	-0.641907	0.46897	-0.144665	-0.109433	3.05841	2.68019	-0.508922	1.61104
			0.138024	2.2378	1.20055	0.365659	1.76789	-0.661032	0.450254	-0.144665	-0.10603	3.08516	2.68184	-0.531704	1.58523
			0.139024	2.22407	1.17283	0.400803	1.76789	-0.681704	0.450184	-0.144665	-0.111853	3.09567	2.69495	-0.553912	1.58849
			0.140024	2.25771	1.18633	0.397971	1.76789	-0.688703	0.412149	-0.144665	-0.102701	3.12719	2.70099	-0.565277	1.57869
			0.141024	2.24609	1.12837	0.381903	1.73938	-0.69347	0.396733	-0.144665	-0.0949768	3.20528	2.66862	-0.592653	1.59629
			0.142024	2.19536	1.06234	0.37588	1.71086	-0.688945	0.428396	-0.108499	-0.104217	3.17395	2.6178	-0.584979	1.60824
			0.143024	2.20745	1.00124	0.372754	1.71086	-0.662429	0.423506	-0.0723327	-0.119607	3.16538	2.55497	-0.564162	1.60421
			0.143024	2.16884	1.0406	0.361631	1.68235	-0.653287	0.406577	-0.0361664	-0.128471	3.14341	2.50661	-0.575619	1.62011
			0.144024	2.14733	1.10044	0.402749	1.65384	-0.636919	0.357338	0	-0.132618	3.19451	2.4825	-0.594115	1.59001
			0.145024	2.12334	1.13976	0.410553	1.62532	-0.630183	0.338344	0.0723327	-0.127392	3.22859	2.46951	-0.596122	1.59976
			0.146024	2.13205	1.14735	0.444265	1.56829	-0.61576	0.355488	0.108499	-0.129841	3.25936	2.46266	-0.588811	1.5831
			0.147024	2.13679	1.15124	0.451444	1.56829	-0.611745	0.381414	0.108499	-0.129037	3.29832	2.44482	-0.601102	1.57008
			0.148024	2.12475	1.18347	0.49365	1.51126	-0.619393	0.39404	0.180832	-0.121278	3.30046	2.43525	-0.622356	1.58599
			0.148024	2.10132	1.1735	0.517834	1.48275	-0.62388	0.377447	0.216998	-0.11473	3.30081	2.42269	-0.637961	1.59727
			0.149024	2.08706	1.11823	0.544288	1.48275	-0.61466	0.364945	0.289331	-0.0936148	3.29124	2.40136	-0.663954	1.60638
			0.150024	2.11872	1.11758	0.554519	1.45423	-0.595912	0.390489	0.39783	-0.0735901	3.24884	2.39873	-0.691066	1.58912
			0.151024	2.09417	1.0617	0.574247	1.39721	-0.579081	0.388191	0.433996	-0.0580003	3.20321	2.39735	-0.676112	1.57217
			0.152024	2.04913	1.04982	0.592126	1.36869	-0.555485	0.379214	0.506329	-0.0458235	3.17108	2.39102	-0.700894	1.55554
			0.153024	2.10608	1.04235	0.582163	1.34018	-0.552122	0.361564	0.542495	-0.0345445	3.14974	2.3735	-0.699033	1.54008
			0.153024	2.08833	1.04414	0.594103	1.28315	-0.58229	0.389331	0.578662	-0.0156879	3.12362	2.34411	-0.682765	1.53629
			0.154024	2.1476	1.07238	0.623665	1.22612	-0.614212	0.384831	0.614828	-0.00511269	3.09607	2.31812	-0.669586	1.52026
			0.155024	2.14701	1.11475	0.659012	1.16909	-0.59198	0.358876	0.614828	-0.0116597	3.13065	2.29372	-0.663847	1.51466
			0.156024	2.16651	1.22191	0.691304	1.16909	-0.613719	0.366888	0.650995	-0.00793565	3.12195	2.29523	-0.675322	1.51284
			0.157024	2.1426	1.2951	0.700954	1.14058	-0.617737	0.381346	0.650995	-0.0016422	3.12924	2.30501	-0.645554	1.52831
			0.158024	2.21777	1.33203	0.708333	1.11206	-0.616297	0.397562	0.650995	-0.0030937	3.10788	2.28516	-0.630638	1.51763
			0.158024	2.22372	1.3542	0.744281	1.08355	-0.608994	0.420417	0.650995	-0.000727074	3.10273	2.23952	-0.62597	1.5214
			0.159024	2.18581	1.37938	0.758579	1.08355	-0.608105	0.409819	0.759494	0.0105891	3.10625	2.22329	-0.63348	1.54724
			0.160024	2.20051	1.44103	0.781299	1.05503	-0.616761	0.410704	0.79566	0.0323084	3.10853	2.20737	-0.648563	1.53813
			0.161024	2.21696	1.49837	0.791028	1.02652	-0.580059	0.410042	0.831826	0.0318943	3.11573	2.18469	-0.640882	1.54818
			0.162024	2.19453	1.56902	0.760849	1.05503	-0.571958	0.437793	0.831826	0.0293408	3.10212	2.16884	-0.615557	1.54307
			0.163024	2.17309	1.66361	0.762207	1.02652	-0.590428	0.418644	0.867993	0.0249967	3.04913	2.16347	-0.593952	1.53856
			0.163024	2.15138	1.76548	0.74589	0.998004	-0.604754	0.390652	0.867993	0.0169187	3.04872	2.15946	-0.553301	1.53508
			0.164024	2.10997	1.8666	0.771639	0.96949	-0.612694	0.375322	0.831826	0.00878314	3.01868	2.13776	-0.535089	1.54073
			0.165024	2.08345	1.87754	0.794857	0.940975	-0.627166	0.378899	0.867993	0.00691275	2.94699	2.1023	-0.504592	1.55533
			0.166024	2.06503	1.85832	0.813853	0.96949	-0.636657	0.386914	0.867993	0.011295	2.90327	2.08672	-0.479096	1.54219
			0.167024	2.04229	1.79828	0.811878	0.96949	-0.663198	0.359466	0.904159	0.0303328	2.88536	2.08733	-0.481	1.54153
			0.168024	2.04043	1.80506	0.808742	0.940975	-0.669743	0.364174	0.940325	0.0405838	2.79913	2.07381	-0.462959	1.56626
			0.168024	2.01914	1.71804	0.798905	0.940975	-0.648469	0.339228	0.940325	0.0420378	2.73751	2.07857	-0.454745	1.57602
			0.169024	1.96116	1.59629	0.790706	0.940975	-0.655364	0.317714	0.940325	0.0575015	2.72178	2.1216	-0.426542	1.59114
			0.170024	1.89143	1.57888	0.805696	0.940975	-0.64146	0.319032	0.976492	0.063034	2.66488	2.13925	-0.397215	1.55675
			0.171024	1.83027	1.5746	0.812236	0.883946	-0.611905	0.334592	0.976492	0.0637781	2.61652	2.1756	-0.385061	1.57029
			0.172024	1.77918	1.58317	0.766542	0.883946	-0.597219	0.336781	0.976492	0.0597819	2.56212	2.22283	-0.334873	1.58087
			0.173024	1.69377	1.61116	0.749915	0.883946	-0.589476	0.320557	1.01266	0.048038	2.54316	2.2489	-0.303816	1.55235
			0.173024	1.66455	1.55248	0.737682	0.912461	-0.581803	0.295853	1.04882	0.0427746	2.53639	2.26492	-0.295537	1.54558
			0.174024	1.66426	1.50213	0.711197	0.912461	-0.578535	0.285205	1.04882	0.0459341	2.50842	2.27958	-0.291897	1.56328
			0.175024	1.6349	1.49814	0.691633	0.912461	-0.588038	0.280584	1.08499	0.042922	2.47494	2.28306	-0.261016	1.56173
			0.176024	1.63959	1.49116	0.648434	0.940975	-0.580369	0.303006	1.08499	0.0338262	2.48241	2.2976	-0.238108	1.56385
			0.177024	1.61895	1.47573	0.610792	0.940975	-0.612783	0.315359	1.08499	0.0286328	2.4298	2.33311	-0.198392	1.56631
			0.177024	1.59671	1.47032	0.617537	0.96949	-0.624384	0.291898	1.12116	0.03708	2.40905	2.3709	-0.178354	1.55289
			0.178024	1.54199	1.49814	0.586762	0.96949	-0.63218	0.289918	1.12116	0.0392359	2.38438	2.4043	-0.174207	1.57361
			0.179024	1.46351	1.51968	0.543707	0.998004	-0.636189	0.267015	1.12116	0.0369412	2.32572	2.40751	-0.174296	1.56369
			0.180024	1.44339	1.49983	0.551409	1.02652	-0.62567	0.269949	1.08499	0.0146238	2.28292	2.3714	-0.143426	1.57912
			0.181024	1.41453	1.54611	0.546253	0.998004	-0.589266	0.255902	1.12116	0.0115963	2.25022	2.35357	-0.158268	1.5697
			0.182024	1.3351	1.543	0.559358	1.05503	-0.560677	0.262156	1.08499	0.0121526	2.22452	2.3582	-0.158434	1.58739
			0.182024	1.31941	1.53109	0.564235	1.05503	-0.536338	0.26206	1.12116	-0.00114653	2.18587	2.36668	-0.14883	1.60257
			0.183024	1.32328	1.47447	0.578544	1.08355	-0.506432	0.234751	1.12116	-0.00293979	2.2227	2.3892	-0.149949	1.5787
			0.184024	1.30311	1.48734	0.572128	1.08355	-0.500632	0.228394	1.15732	-0.00322662	2.24194	2.41321	-0.145788	1.58103
			0.185024	1.27044	1.51144	0.573341	1.11206	-0.503162	0.238103	1.19349	0.00177579	2.25819	2.439	-0.126379	1.57174
			0.186024	1.27517	1.52481	0.560798	1.11206	-0.49855	0.254512	1.19349	0.000775373	2.22181	2.45754	-0.072059	1.59622
			0.187024	1.24295	1.52679	0.547022	1.16909	-0.481865	0.263705	1.19349	-0.000830682	2.20795	2.45795	-0.0624025	1.60486
			0.187024	1.18647	1.5082	0.538922	1.1976	-0.485077	0.259933	1.19349	0.000697706	2.17052	2.45117	-0.0536209	1.62317
			0.188024	1.15187	1.59899	0.540279	1.1976	-0.485165	0.238991	1.22966	0.0115995	2.19151	2.44852	-0.0161046	1.62834
			0.189024	1.14281	1.60728	0.489742	1.1976	-0.467299	0.212397	1.22966	0.0133428	2.24519	2.45487	0.010508	1.6232
			0.190024	1.1293	1.56225	0.461147	1.25463	-0.446716	0.191933	1.19349	0.0119193	2.25754	2.43944	0.029182	1.62388
			0.191024	1.09723	1.56501	0.458232	1.25463	-0.417693	0.200742	1.15732	0.0133142	2.23235	2.44261	0.0542779	1.61229
			0.192024	1.06928	1.56367	0.463428	1.28315	-0.37469	0.17937	1.12116	0.0248854	2.2839	2.45828	0.0825428	1.58791
			0.192024	1.10137	1.64033	0.472703	1.28315	-0.369514	0.179142	1.08499	0.0179745	2.335	2.44495	0.0858573	1.57632
			0.193024	1.13602	1.61837	0.478257	1.28315	-0.36874	0.184771	1.08499	0.00788166	2.32912	2.44132	0.101152	1.58825
			0.194024	1.12193	1.60314	0.493681	1.28315	-0.343542	0.181583	1.08499	0.00401687	2.35376	2.44401	0.113587	1.57866
			0.195024	1.12449	1.58693	0.493451	1.31166	-0.298262	0.163625	1.08499	-0.00329518	2.35083	2.45279	0.113563	1.58684
			0.196024	1.11726	1.63271	0.474681	1.36869	-0.252826	0.163768	1.08499	-0.00950754	2.36076	2.46118	0.106936	1.62809
			0.197024	1.11195	1.60706	0.474903	1.42572	-0.243446	0.165854	1.08499	0.0067448	2.31235	2.44125	0.12225	1.65976
			0.197024	1.05737	1.53996	0.472213	1.42572	-0.235638	0.173335	1.12116	0.0282774	2.2996	2.44487	0.147306	1.6692
			0.198024	1.04965	1.49164	0.50261	1.45423	-0.214333	0.166751	1.15732	0.0349681	2.2618	2.44716	0.140723	1.66337
			0.199024	0.970774	1.53462	0.532232	1.51126	-0.207193	0.148822	1.19349	0.0546048	2.2651	2.45949	0.126424	1.67983
			0.200024	0.936881	1.48022	0.507184	1.51126	-0.20884	0.143799	1.19349	0.0709985	2.18171	2.47392	0.135395	1.6831
			0.201024	0.965538	1.50115	0.49025	1.53978	-0.223895	0.15895	1.15732	0.0821751	2.14844	2.48808	0.152413	1.67088
			0.202024	0.933385	1.43191	0.472469	1.53978	-0.18334	0.166545	1.15732	0.0712109	2.12283	2.50263	0.175796	1.6649
			0.202024	0.873518	1.35811	0.460825	1.53978	-0.198621	0.13969	1.15732	0.074377	2.10182	2.51435	0.198983	1.65479
			0.203024	0.853141	1.30014	0.479422	1.56829	-0.169018	0.140347	1.19349	0.0892048	2.07698	2.52946	0.205677	1.63904
			0.204024	0.841228	1.23437	0.480473	1.59681	-0.153213	0.150733	1.22966	0.107249	2.11269	2.5616	0.197971	1.63898
			0.205024	0.83048	1.13797	0.499127	1.62532	-0.136966	0.165992	1.22966	0.127625	2.05439	2.56272	0.178971	1.64367
			0.206024	0.837024	1.11756	0.507751	1.62532	-0.125167	0.165673	1.22966	0.16164	2.05248	2.56406	0.171521	1.62236
			0.207024	0.84789	1.06044	0.501452	1.59681	-0.103859	0.176999	1.26582	0.182662	2.09259	2.56922	0.136884	1.58708
			0.207024	0.871269	1.03144	0.500178	1.59681	-0.0878517	0.163532	1.30199	0.195231	2.09824	2.55141	0.109056	1.57668
			0.208024	0.913925	1.09352	0.495061	1.59681	-0.0556053	0.162279	1.33816	0.191927	2.07574	2.52275	0.0843644	1.56835
			0.209024	0.920028	1.12854	0.507153	1.62532	-0.0567368	0.146669	1.33816	0.186438	2.13511	2.53415	0.0680068	1.5411
			0.210024	0.933069	1.24226	0.498857	1.62532	-0.0521063	0.139691	1.37432	0.186124	2.15578	2.55505	0.0674068	1.52936
			0.211024	0.969621	1.34312	0.492981	1.62532	-0.0490154	0.163219	1.37432	0.15771	2.14548	2.53791	0.0504886	1.52702
			0.212024	0.980269	1.29567	0.503164	1.62532	-0.0412502	0.160938	1.41049	0.149245	2.12549	2.52435	0.0451793	1.53302
			0.212024	0.989736	1.27307	0.499878	1.62532	-0.0451737	0.148259	1.44665	0.160703	2.12318	2.49246	0.0347352	1.53182
			0.213024	1.05702	1.24088	0.511035	1.65384	-0.0442182	0.11939	1.48282	0.16604	2.09264	2.43837	0.0247874	1.53413
			0.214024	1.10416	1.17134	0.52058	1.65384	-0.0281858	0.130514	1.51899	0.168104	2.09086	2.41849	0.00991456	1.54538
			0.215024	1.15053	1.16966	0.50954	1.65384	-0.0107229	0.147696	1.51899	0.176557	2.09166	2.43204	-0.002901	1.54509
			0.216024	1.1647	1.19941	0.497114	1.65384	0.00646779	0.128042	1.51899	0.18413	2.14158	2.43313	0.00665766	1.54168
			0.217024	1.20046	1.18228	0.493024	1.62532	0.0194128	0.14799	1.51899	0.193275	2.15627	2.4391	-0.024114	1.54141
			0.217024	1.20033	1.26808	0.518126	1.65384	0.0211046	0.161464	1.48282	0.195373	2.1802	2.43451	-0.0280959	1.54954
			0.218024	1.2034	1.30854	0.539728	1.68235	0.0457061	0.16375	1.48282	0.195923	2.19866	2.41078	-0.0321711	1.55142
			0.219024	1.22976	1.38534	0.532702	1.65384	0.0844522	0.173637	1.48282	0.195148	2.16197	2.38779	-0.0250483	1.56474
			0.220024	1.25369	1.30492	0.534098	1.71086	0.120671	0.190374	1.48282	0.190276	2.1436	2.37134	-0.0255489	1.54801
			0.221024	1.28738	1.19377	0.548391	1.68235	0.138022	0.195021	1.48282	0.196592	2.16142	2.34358	-0.0162238	1.55193
			0.222024	1.29625	1.18091	0.555941	1.68235	0.125952	0.202891	1.48282	0.213482	2.17873	2.33911	-0.0374082	1.55778
			0.222024	1.30864	1.12299	0.546341	1.71086	0.108957	0.185357	1.44665	0.231831	2.19193	2.33318	-0.0125543	1.55021
			0.223024	1.31645	1.15743	0.529248	1.68235	0.114555	0.17249	1.41049	0.233079	2.15548	2.31848	0.00411249	1.54303
			0.224024	1.35132	1.09969	0.5226	1.68235	0.0983486	0.184356	1.44665	0.231986	2.15424	2.30113	0.0191587	1.53007
			0.225024	1.3744	1.16864	0.51813	1.65384	0.0750666	0.190916	1.41049	0.241418	2.13113	2.28589	0.0226152	1.54381
			0.226024	1.38615	1.18822	0.529997	1.68235	0.0808338	0.188854	1.37432	0.250075	2.05736	2.27253	0.017071	1.55281
			0.227024	1.449	1.1582	0.541313	1.71086	0.0767017	0.182541	1.37432	0.256995	2.05398	2.25564	0.0224428	1.54296
			0.227024	1.47779	1.08233	0.546777	1.71086	0.0794487	0.188724	1.41049	0.271751	2.0401	2.25409	0.00419657	1.53989
			0.228024	1.52072	1.03405	0.556038	1.71086	0.0889714	0.203145	1.33816	0.276839	2.01572	2.26212	-0.00295169	1.53794
			0.229024	1.57203	0.991466	0.553276	1.71086	0.0986538	0.203692	1.26582	0.279131	1.99422	2.24922	-0.0198353	1.53006
			0.230024	1.60243	0.965046	0.550522	1.76789	0.106241	0.202393	1.26582	0.269527	1.99886	2.24819	-0.0403159	1.53586
			0.231024	1.62946	1.00526	0.564911	1.85344	0.107738	0.210519	1.26582	0.262099	1.9631	2.24247	-0.0516716	1.55044
			0.232024	1.65815	1.07548	0.569263	1.79641	0.111117	0.224942	1.26582	0.258328	1.9291	2.2372	-0.0512324	1.55411
			0.232024	1.68389	1.15435	0.556138	1.79641	0.112214	0.216548	1.26582	0.254397	1.98168	2.2272	-0.0862539	1.55441
			0.233024	1.69915	1.16563	0.534877	1.79641	0.103704	0.210143	1.26582	0.231258	1.9414	2.2062	-0.100937	1.5589
			0.234024	1.67993	1.14728	0.505328	1.79641	0.114185	0.206889	1.26582	0.228033	1.87877	2.21345	-0.111234	1.5605
			0.235024	1.66003	1.19109	0.482556	1.82492	0.124616	0.196462	1.22966	0.23314	1.85916	2.22749	-0.0916452	1.55964
			0.236024	1.66744	1.20117	0.462434	1.82492	0.119382	0.207497	1.22966	0.243741	1.80326	2.21662	-0.0802886	1.57053
			0.237024	1.66409	1.23465	0.443185	1.85344	0.113005	0.211763	1.22966	0.248189	1.79467	2.19733	-0.0702133	1.56426
			0.237024	1.65504	1.20021	0.432673	1.88195	0.110398	0.219192	1.26582	0.252046	1.78809	2.16539	-0.0526003	1.54574
			0.238024	1.64868	1.18207	0.408936	1.91046	0.100886	0.242586	1.19349	0.249011	1.73091	2.1682	-0.05502	1.5222
			0.239024	1.6651	1.16921	0.386645	1.93898	0.109617	0.250331	1.19349	0.250885	1.67224	2.18795	-0.0613327	1.5201
			0.240024	1.6657	1.20984	0.354989	1.96749	0.11603	0.25193	1.22966	0.241747	1.70182	2.16548	-0.0695561	1.52018
			0.241024	1.70076	1.13788	0.300646	1.93898	0.117076	0.279915	1.22966	0.23166	1.70212	2.13602	-0.0601981	1.51082
			0.242024	1.7243	1.07264	0.261971	1.96749	0.11295	0.283326	1.26582	0.229592	1.78046	2.13772	-0.0921094	1.5052
			0.242024	1.72914	1.06782	0.252222	1.96749	0.11757	0.270834	1.30199	0.229635	1.74154	2.11952	-0.0999182	1.51245
			0.243024	1.73632	1.066	0.23728	1.96749	0.0999114	0.268869	1.30199	0.224174	1.69559	2.07038	-0.0985616	1.50341
			0.244024	1.78739	1.06483	0.230576	1.96749	0.0759178	0.281295	1.30199	0.225968	1.69912	2.04195	-0.133535	1.50027
			0.245024	1.79711	1.10214	0.210243	1.93898	0.061414	0.284531	1.26582	0.22549	1.68522	2.03811	-0.144851	1.50593
			0.246024	1.81049	1.14682	0.188682	1.93898	0.0605594	0.262571	1.26582	0.214617	1.63932	1.9876	-0.156264	1.49401
			0.247024	1.86395	1.18271	0.180931	1.93898	0.0674449	0.250808	1.26582	0.209456	1.63942	1.95637	-0.167769	1.49703
			0.247024	1.90935	1.17967	0.14314	1.93898	0.0633411	0.245346	1.26582	0.205177	1.64509	1.94882	-0.155271	1.52856
			0.248024	1.94631	1.15364	0.132478	1.96749	0.0530611	0.228111	1.22966	0.195543	1.63665	1.93911	-0.143315	1.5578
			0.249024	1.95531	1.16905	0.112164	1.93898	0.0470084	0.219179	1.22966	0.182529	1.69356	1.9402	-0.134238	1.554
			0.250024	1.92833	1.17314	0.0933389	1.93898	0.0257194	0.232706	1.19349	0.177071	1.66163	1.96197	-0.111331	1.55181
			0.251024	1.94045	1.14857	0.0721792	1.96749	0.0336188	0.263314	1.19349	0.172259	1.61268	1.95644	-0.0881557	1.56175
			0.252024	1.98367	1.12517	0.0649085	1.99601	0.0419406	0.2874	1.19349	0.161388	1.60081	1.93424	-0.0824731	1.56113
			0.252024	1.9801	1.06401	0.0765496	2.05304	0.0257421	0.285113	1.19349	0.181116	1.64683	1.96704	-0.0888533	1.56868
			0.253024	2.00052	1.08436	0.0625769	2.05304	0.025408	0.296523	1.19349	0.182568	1.6566	1.97313	-0.103102	1.58363
			0.254024	2.02329	1.11116	0.0653592	2.08155	0.0279804	0.317967	1.15732	0.197798	1.69586	1.97316	-0.102658	1.57755
			0.255024	2.02125	1.19363	0.0758468	2.08155	0.0186821	0.320126	1.12116	0.206948	1.73408	1.96962	-0.0991015	1.56739
			0.256024	2.05005	1.22487	0.100576	2.11007	-0.00194938	0.330308	1.08499	0.21037	1.73566	1.98314	-0.106221	1.56056
			0.257024	2.00729	1.25475	0.140189	2.13858	-0.0033141	0.349397	1.04882	0.213104	1.79128	1.98647	-0.0966384	1.55147
			0.257024	1.98696	1.23821	0.153159	2.19561	-0.00986209	0.36409	1.08499	0.207442	1.75484	1.98608	-0.113629	1.54715
			0.258024	1.98027	1.21952	0.137094	2.19561	-0.0175492	0.363219	1.08499	0.199986	1.75166	1.99037	-0.103137	1.55738
			0.259024	1.98953	1.16762	0.11761	2.19561	0.00599233	0.347007	1.08499	0.202076	1.76493	1.96773	-0.108453	1.55864
			0.260024	2.01304	1.12649	0.113293	2.16709	0.0114677	0.336543	1.12116	0.198969	1.78943	1.94643	-0.133166	1.54774
			0.261024	2.00979	1.0356	0.107578	2.16709	0.00364665	0.329023	1.15732	0.202252	1.8169	1.96018	-0.153596	1.54695
			0.262024	2.03031	1.05206	0.10461	2.11007	-0.00372999	0.295714	1.12116	0.220482	1.83399	1.95273	-0.167582	1.55896
			0.262024	2.07535	1.13721	0.110792	2.13858	-0.00621648	0.299498	1.12116	0.217518	1.85798	1.96441	-0.178204	1.56655
			0.263024	2.0831	1.08795	0.0980176	2.11007	0.00884168	0.328676	1.12116	0.21517	1.8884	1.97259	-0.185433	1.57117
			0.264024	2.06513	1.15646	0.0979993	2.11007	0.0352651	0.362424	1.15732	0.208024	1.8896	2.00876	-0.203601	1.5875
			0.265024	2.08045	1.19817	0.104977	2.13858	0.0329795	0.374555	1.15732	0.20598	1.97167	2.00198	-0.231495	1.5995
			0.266024	2.04963	1.28805	0.106767	2.11007	0.0476024	0.357355	1.15732	0.199197	1.98079	1.99736	-0.252834	1.60708
			0.267024	2.02538	1.31942	0.0917562	2.08155	0.03937	0.343232	1.15732	0.202933	2.02204	2.01925	-0.263592	1.61364
			0.267024	2.02339	1.29757	0.0598594	2.11007	0.0200259	0.331617	1.15732	0.212001	2.0928	2.04619	-0.2735	1.61387
			0.268024	1.99396	1.31765	0.0388013	2.08155	0.0219079	0.319545	1.08499	0.190535	2.14034	2.06305	-0.283804	1.61701
			0.269024	1.9852	1.30514	0.0167123	2.08155	0.025729	0.310997	1.08499	0.188244	2.17967	2.05867	-0.286727	1.61374
			0.270024	1.95654	1.26257	-0.0248428	2.11007	0.0127276	0.307309	1.08499	0.174216	2.20099	2.07597	-0.283373	1.59702
			0.271024	1.94048	1.21982	-0.0560303	2.08155	0.000462134	0.303652	1.15732	0.160823	2.2371	2.06694	-0.257747	1.5948
			0.272024	1.94287	1.16765	-0.0675573	2.05304	-0.00654068	0.295564	1.15732	0.167716	2.23278	2.07504	-0.23785	1.59915
			0.272024	1.94388	1.07175	-0.087927	1.99601	-0.0116929	0.288545	1.12116	0.169433	2.23333	2.07515	-0.224906	1.59409
			0.273024	1.92356	1.02793	-0.103568	2.02452	-0.0179108	0.286812	1.15732	0.180652	2.2763	2.06197	-0.232259	1.58817
			0.274024	1.90164	0.915993	-0.0979503	2.02452	-0.0151428	0.301148	1.15732	0.178841	2.26416	2.06239	-0.219755	1.58569
			0.275024	1.9064	0.830789	-0.0992351	2.02452	-0.021207	0.305423	1.15732	0.183004	2.27673	2.08453	-0.229227	1.58097
			0.276024	1.90983	0.809021	-0.0950206	2.05304	-0.0450254	0.305311	1.15732	0.191109	2.28441	2.08392	-0.234502	1.57868
			0.277024	1.9094	0.801189	-0.0989202	2.05304	-0.0726186	0.31622	1.15732	0.192379	2.27301	2.08186	-0.233927	1.5709
			0.277024	1.90348	0.794921	-0.115675	2.05304	-0.0831008	0.324438	1.15732	0.193616	2.34235	2.10502	-0.229945	1.55063
			0.278024	1.89485	0.701103	-0.124915	2.05304	-0.0995867	0.331669	1.15732	0.181849	2.32553	2.13838	-0.219038	1.52757
			0.279024	1.89113	0.650735	-0.131346	2.08155	-0.101093	0.325106	1.15732	0.178272	2.34504	2.13867	-0.22699	1.50599
			0.280024	1.90372	0.615833	-0.141919	2.08155	-0.0971591	0.310881	1.15732	0.195211	2.41653	2.13089	-0.226497	1.48611
			0.281024	1.89929	0.619343	-0.151691	2.05304	-0.0860259	0.30843	1.12116	0.180164	2.45746	2.10856	-0.228562	1.45605
			0.282024	1.90682	0.615006	-0.15866	2.02452	-0.0849426	0.323122	1.04882	0.186152	2.44825	2.10004	-0.214633	1.43899
			0.282024	1.93385	0.655082	-0.154978	2.02452	-0.0861542	0.325746	1.01266	0.190889	2.46855	2.11926	-0.208589	1.41949
			0.283024	1.93225	0.742542	-0.123715	1.99601	-0.0862407	0.311038	0.976492	0.193405	2.47321	2.08905	-0.206176	1.41585
			0.284024	1.90249	0.766681	-0.0824376	2.02452	-0.0813913	0.315194	0.940325	0.181656	2.49028	2.1079	-0.204229	1.40493
			0.285024	1.88909	0.750186	-0.0619302	2.02452	-0.053259	0.314134	0.940325	0.166681	2.60123	2.13639	-0.213646	1.40111
			0.286024	1.87111	0.716833	-0.063879	2.02452	-0.0251981	0.320828	0.904159	0.171192	2.5941	2.13789	-0.213762	1.39102
			0.287024	1.88618	0.703223	-0.0628799	2.02452	-0.0153048	0.307773	0.904159	0.149759	2.62216	2.14614	-0.22297	1.36499
			0.287024	1.88697	0.695502	-0.0665985	2.02452	-0.00704173	0.279299	0.867993	0.150995	2.70311	2.16535	-0.221629	1.33641
			0.288024	1.87272	0.661451	-0.0812445	2.02452	0.00966145	0.275355	0.867993	0.142532	2.76768	2.21347	-0.201442	1.31578
			0.289024	1.84744	0.645148	-0.0692885	2.02452	0.019204	0.280819	0.831826	0.127491	2.78719	2.23664	-0.192185	1.28145
			0.290024	1.80656	0.656973	-0.0552463	1.99601	0.025543	0.290865	0.831826	0.130263	2.80425	2.2583	-0.181031	1.24094
			0.291024	1.79513	0.59317	-0.0479501	2.05304	0.0143588	0.288498	0.831826	0.137806	2.80851	2.25912	-0.178774	1.21299
			0.292024	1.78857	0.462186	-0.0336956	2.08155	0.000539984	0.274289	0.831826	0.128599	2.82211	2.24515	-0.180039	1.20976
			0.292024	1.77855	0.315741	-0.0183049	2.08155	0.00634736	0.248975	0.831826	0.136131	2.84593	2.25792	-0.187753	1.21744
			0.293024	1.76226	0.211323	0.00339344	2.05304	0.0160817	0.230634	0.79566	0.163321	2.87592	2.25701	-0.195337	1.21711
			0.294024	1.76917	0.17343	0.00167918	2.02452	0.0540423	0.226631	0.759494	0.170042	2.8505	2.2264	-0.206649	1.20181
			0.295024	1.78107	0.167574	-0.0194773	2.02452	0.0685607	0.203052	0.723327	0.175861	2.87025	2.22609	-0.207905	1.19687
			0.296024	1.79586	0.111886	-0.0233243	2.05304	0.0669982	0.165452	0.723327	0.168666	2.88759	2.21994	-0.213073	1.19469
			0.296024	1.79291	-0.00994964	-0.0294132	2.05304	0.0758765	0.175073	0.723327	0.169438	2.90905	2.22834	-0.208339	1.18195
			0.297024	1.78015	-0.0594588	-0.0557422	2.02452	0.0890365	0.201896	0.723327	0.172271	2.92939	2.22127	-0.21421	1.1665
			0.298024	1.79169	-0.124827	-0.0630333	1.99601	0.077585	0.197573	0.723327	0.180132	2.89252	2.1889	-0.227079	1.16066
			0.299024	1.80499	-0.198871	-0.0665229	1.96749	0.0741983	0.200801	0.687161	0.185337	2.88923	2.22927	-0.204238	1.14906
			0.300024	1.76405	-0.229388	-0.0681648	1.99601	0.0864152	0.20233	0.650995	0.192187	2.91457	2.23008	-0.196411	1.13823
			0.301024	1.74607	-0.253337	-0.0639825	1.99601	0.0797055	0.191594	0.650995	0.198671	2.89957	2.27015	-0.185349	1.11407
			0.301024	1.71853	-0.295291	-0.0554389	2.02452	0.0583896	0.183292	0.650995	0.208266	2.93237	2.27376	-0.163848	1.08953
			0.302024	1.6967	-0.370363	-0.043054	2.05304	0.0461991	0.174087	0.650995	0.216334	2.96986	2.2592	-0.146898	1.06801
			0.303024	1.66763	-0.409405	-0.0600795	2.08155	0.0485479	0.196952	0.650995	0.213276	2.98819	2.26996	-0.14321	1.04231
			0.304024	1.64327	-0.429405	-0.087014	2.08155	0.0521114	0.207482	0.650995	0.217084	2.98293	2.31063	-0.147854	1.02739
			0.305024	1.64097	-0.449432	-0.0966296	2.08155	0.0411537	0.17324	0.650995	0.223069	3.00128	2.33341	-0.150814	0.999566
			0.306024	1.66832	-0.553158	-0.0893179	2.05304	0.0151363	0.144691	0.650995	0.221284	3.03501	2.35012	-0.157353	0.980122
			0.306024	1.69871	-0.639044	-0.0839929	2.08155	-0.000522742	0.14147	0.650995	0.229485	3.03498	2.36911	-0.158752	0.963951
			0.307024	1.70349	-0.693843	-0.0872757	2.11007	0.0129115	0.149368	0.614828	0.229759	3.04869	2.41961	-0.164043	0.93665
			0.308024	1.71016	-0.785621	-0.0836709	2.13858	0.0400905	0.153864	0.614828	0.220708	3.05859	2.4335	-0.169521	0.891634
			0.309024	1.70109	-0.854208	-0.0617977	2.13858	0.0602658	0.172145	0.614828	0.214306	3.06941	2.39875	-0.149978	0.847661
			0.310024	1.6664	-0.966853	-0.044901	2.13858	0.0731894	0.199244	0.650995	0.226711	3.09074	2.38893	-0.134373	0.833941
			0.311024	1.64904	-1.01167	-0.0250117	2.13858	0.0784562	0.205789	0.650995	0.228896	3.10459	2.42994	-0.124935	0.829664
			0.311024	1.6921	-0.995118	-0.000366958	2.08155	0.0842153	0.199161	0.650995	0.234193	3.13331	2.4308	-0.114648	0.832657
			0.312024	1.69086	-0.979084	0.00557142	2.08155	0.0972846	0.220126	0.614828	0.241174	3.1576	2.47626	-0.111943	0.841786
			0.313024	1.67852	-1.06019	-0.00569817	2.08155	0.0999566	0.240383	0.614828	0.24292	3.1669	2.50825	-0.114552	0.841773
			0.314024	1.66335	-1.10834	0.00505225	2.05304	0.113224	0.245554	0.614828	0.249309	3.18484	2.546	-0.112661	0.827034
			0.315024	1.69597	-1.15905	0.00572986	2.05304	0.12337	0.25334	0.578662	0.24748	3.18798	2.59009	-0.110676	0.81187
			0.316024	1.72815	-1.15886	-0.00270875	2.05304	0.122861	0.256585	0.578662	0.247183	3.18257	2.61521	-0.102441	0.812224
			0.316024	1.71794	-1.16564	-0.0133321	2.05304	0.123398	0.259696	0.578662	0.252444	3.21123	2.63438	-0.0814578	0.829199
			0.317024	1.72691	-1.21411	-0.0233308	2.05304	0.131244	0.274	0.578662	0.254341	3.2577	2.64959	-0.049524	0.847946
			0.318024	1.71042	-1.30253	-0.022529	2.02452	0.145827	0.295971	0.614828	0.241642	3.28611	2.62484	-0.0473958	0.853549
			0.319024	1.69546	-1.36553	-0.0201892	2.02452	0.157375	0.301779	0.614828	0.238429	3.28262	2.59099	-0.0795183	0.864577
			0.320024	1.70779	-1.32593	-0.0293586	2.02452	0.166214	0.312855	0.578662	0.249503	3.30467	2.58993	-0.11631	0.889459
			0.321024	1.70358	-1.32377	-0.0419362	1.99601	0.167111	0.337227	0.578662	0.252453	3.30818	2.5827	-0.12847	0.905715
			0.321024	1.66681	-1.37186	-0.0263913	1.96749	0.151062	0.351863	0.578662	0.244943	3.29723	2.62712	-0.130902	0.912667
			0.322024	1.64461	-1.44034	-0.00168625	1.93898	0.142661	0.368542	0.578662	0.24406	3.32761	2.62808	-0.128415	0.933706
			0.323024	1.6308	-1.48937	-0.0177105	1.93898	0.145558	0.374595	0.578662	0.235652	3.34767	2.67977	-0.111268	0.958363
			0.324024	1.60165	-1.53487	-0.0351717	1.96749	0.141476	0.373559	0.614828	0.237802	3.33928	2.68567	-0.10014	0.971332
			0.325024	1.58978	-1.59371	-0.0296342	1.99601	0.129508	0.385482	0.614828	0.23972	3.34064	2.74184	-0.0823103	0.993254
			0.326024	1.60392	-1.6714	-0.0254488	1.99601	0.159815	0.401175	0.614828	0.246189	3.3886	2.76443	-0.0651889	1.01322
			0.326024	1.60766	-1.71995	-0.027989	1.99601	0.138644	0.419887	0.650995	0.262557	3.33433	2.77285	-0.0489145	1.04006
			0.327024	1.62081	-1.76233	0.00349247	1.99601	0.113042	0.437896	0.650995	0.25372	3.32505	2.78153	-0.0377537	1.06061
			0.328024	1.63706	-1.8184	0.037056	2.05304	0.119049	0.461025	0.687161	0.27046	3.37442	2.78372	-0.0106685	1.09077
			0.329024	1.64353	-1.85092	0.0705812	2.05304	0.100028	0.499283	0.687161	0.277502	3.33017	2.79971	0.0140179	1.12461
			0.330024	1.61792	-1.84903	0.102487	2.05304	0.0824522	0.515762	0.650995	0.292719	3.36122	2.81361	0.00202972	1.14386
			0.331024	1.57671	-1.81218	0.112257	2.08155	0.0727076	0.502539	0.687161	0.305428	3.35572	2.79369	-0.0196351	1.14755
			0.331024	1.55824	-1.7898	0.0894477	2.08155	0.0750792	0.512761	0.687161	0.290069	3.33949	2.78634	-0.0201973	1.17582
			0.332024	1.56022	-1.75163	0.0902878	2.08155	0.077429	0.523651	0.687161	0.286966	3.32731	2.84542	-0.0022901	1.20602
			0.333024	1.5828	-1.68879	0.0881525	2.08155	0.107142	0.527098	0.687161	0.303066	3.33711	2.8715	0.00452844	1.21426
			0.334024	1.62854	-1.58592	0.0769078	2.05304	0.131864	0.535135	0.650995	0.298302	3.37698	2.89669	0.0106312	1.21392
			0.335024	1.64925	-1.48573	0.0757464	2.05304	0.1449	0.557857	0.687161	0.280007	3.38323	2.93596	0.0186249	1.21438
			0.336024	1.62343	-1.45836	0.0757837	2.05304	0.123825	0.555062	0.687161	0.260344	3.42628	2.94031	0.0269159	1.21384
			0.336024	1.61002	-1.45053	0.0622626	2.05304	0.113699	0.562466	0.723327	0.25581	3.44665	2.94679	0.0268329	1.21628
			0.337024	1.59958	-1.39221	0.0308986	2.02452	0.104904	0.580371	0.759494	0.241572	3.4258	2.98287	0.0179854	1.22419
			0.338024	1.61429	-1.3296	-0.00473537	1.99601	0.101083	0.577924	0.79566	0.218696	3.40598	2.99179	0.0143044	1.241
			0.339024	1.64993	-1.36573	-0.0482446	1.99601	0.0705365	0.564272	0.759494	0.215827	3.41641	3.01461	0.015654	1.25756
			0.340024	1.688	-1.3916	-0.0834607	1.96749	0.0490163	0.528135	0.759494	0.202598	3.44592	3.04447	0.0150604	1.2709
			0.341024	1.69826	-1.34519	-0.110507	1.96749	0.0443568	0.526861	0.79566	0.199232	3.46704	3.03034	0.0219293	1.28416
			0.341024	1.7076	-1.28411	-0.125692	1.96749	0.0301025	0.497527	0.831826	0.183673	3.46964	3.04899	0.0289972	1.27668
			0.342024	1.71188	-1.2346	-0.142327	1.93898	0.0174971	0.507882	0.831826	0.17519	3.46731	3.03367	0.0255905	1.27348
			0.343024	1.70409	-1.19853	-0.167665	1.93898	-0.00134408	0.533228	0.79566	0.18347	3.42658	3.03965	0.0184757	1.29615
			0.344024	1.70889	-1.08556	-0.204351	1.93898	0.00140364	0.549063	0.79566	0.179939	3.36316	3.08602	0.0082955	1.306
			0.345024	1.74213	-1.02089	-0.217136	1.93898	-0.0294415	0.545998	0.79566	0.182401	3.3335	3.13081	0.0137932	1.31998
			0.346024	1.7559	-1.03672	-0.223413	1.91046	-0.0442542	0.530643	0.831826	0.174327	3.33051	3.09116	0.0282164	1.33063
			0.346024	1.75368	-0.987804	-0.25002	1.93898	-0.0486832	0.531816	0.831826	0.162608	3.29523	3.06098	0.0317034	1.3378
			0.347024	1.74668	-0.914298	-0.283819	1.93898	-0.0372852	0.537183	0.867993	0.16884	3.2625	3.03946	0.044111	1.3477
			0.348024	1.7341	-0.863125	-0.314982	1.96749	-0.0473094	0.560461	0.867993	0.162088	3.25559	3.0303	0.0499613	1.35173
			0.349024	1.73193	-0.811951	-0.331342	1.96749	-0.051314	0.567296	0.904159	0.17169	3.22446	3.01668	0.0532616	1.375
			0.350024	1.72142	-0.756621	-0.343036	1.96749	-0.0791142	0.605763	0.904159	0.173948	3.19802	3.01923	0.0423077	1.41208
			0.351024	1.71224	-0.715221	-0.354511	1.96749	-0.0786698	0.618344	0.940325	0.170216	3.16092	3.04304	0.0245891	1.43983
			0.351024	1.72833	-0.664033	-0.394843	1.96749	-0.0820222	0.610196	0.940325	0.168675	3.0899	3.04166	0.0241806	1.44376
			0.352024	1.73164	-0.613432	-0.42457	1.96749	-0.0860867	0.599601	0.940325	0.17621	3.05575	3.00453	0.0167794	1.44883
			0.353024	1.69724	-0.605808	-0.445017	1.96749	-0.102021	0.595388	0.940325	0.16668	3.03271	2.9771	0.00742349	1.45267
			0.354024	1.67634	-0.589513	-0.44763	1.96749	-0.118261	0.587828	1.01266	0.175272	2.9892	2.95437	0.00282217	1.45445
			0.355024	1.64975	-0.548082	-0.444498	1.96749	-0.121448	0.595909	1.04882	0.165383	2.95173	2.94593	-0.0043255	1.46192
			0.356024	1.65139	-0.52748	-0.456798	1.99601	-0.119763	0.579523	1.08499	0.16732	2.93789	2.93971	-0.0118275	1.46979
			0.356024	1.65082	-0.531908	-0.481294	1.99601	-0.124326	0.570763	1.08499	0.17334	2.92431	2.93444	-0.0187912	1.47368
			0.357024	1.6444	-0.552094	-0.498071	2.02452	-0.120306	0.591845	1.08499	0.183593	2.88357	2.91123	-0.0340977	1.46238
			0.358024	1.6404	-0.565945	-0.502076	2.02452	-0.112964	0.610536	1.12116	0.185848	2.87262	2.88756	-0.0594177	1.44358
			0.359024	1.63372	-0.583333	-0.499884	2.02452	-0.110336	0.613319	1.15732	0.170894	2.88332	2.87584	-0.0927968	1.43402
			0.360024	1.6286	-0.613483	-0.505014	2.05304	-0.119773	0.584468	1.19349	0.177377	2.89885	2.88943	-0.10394	1.43309
			0.361024	1.63621	-0.602246	-0.500448	2.08155	-0.113001	0.576633	1.22966	0.177852	2.87886	2.91472	-0.0834088	1.43458
			0.361024	1.62526	-0.636342	-0.493055	2.08155	-0.103041	0.561761	1.22966	0.173532	2.89531	2.90959	-0.0589822	1.43449
			0.362024	1.61793	-0.663666	-0.474252	2.08155	-0.10726	0.526371	1.22966	0.178393	2.89782	2.92032	-0.0283763	1.44152
			0.363024	1.64492	-0.658132	-0.481958	2.11007	-0.098265	0.491401	1.22966	0.181301	2.89684	2.88742	-0.020036	1.44635
			0.364024	1.67093	-0.67049	-0.497046	2.13858	-0.11093	0.478678	1.22966	0.181987	2.88563	2.87321	-0.0108359	1.44817
			0.365024	1.68429	-0.680994	-0.483416	2.16709	-0.123078	0.470416	1.26582	0.193421	2.85961	2.84968	-0.0181258	1.42433
			0.366024	1.68887	-0.708628	-0.476088	2.13858	-0.113013	0.460705	1.26582	0.185916	2.84481	2.80775	-0.0357785	1.42088
			0.366024	1.69976	-0.745817	-0.494984	2.11007	-0.110046	0.444839	1.26582	0.183597	2.80293	2.75704	-0.0564047	1.41361
			0.367024	1.72239	-0.740304	-0.539025	2.11007	-0.128867	0.441848	1.26582	0.192344	2.76801	2.73376	-0.061204	1.40388
			0.368024	1.73711	-0.703876	-0.596204	2.11007	-0.137372	0.4368	1.26582	0.195601	2.77327	2.70026	-0.075507	1.40011
			0.369024	1.71149	-0.674859	-0.669139	2.08155	-0.127113	0.432105	1.26582	0.204075	2.77542	2.70728	-0.0730044	1.39797
			0.370024	1.69995	-0.689261	-0.742653	2.08155	-0.13906	0.413106	1.26582	0.212227	2.75123	2.71132	-0.0690886	1.37881
			0.371024	1.71325	-0.707149	-0.804204	2.08155	-0.134845	0.410303	1.30199	0.21146	2.78082	2.7165	-0.0936889	1.37314
			0.371024	1.73104	-0.724522	-0.845177	2.08155	-0.128532	0.415926	1.33816	0.206521	2.75842	2.69919	-0.0939744	1.37847
			0.372024	1.74345	-0.776564	-0.883433	2.08155	-0.112627	0.449143	1.33816	0.209557	2.75599	2.71285	-0.087271	1.39153
			0.373024	1.74866	-0.84774	-0.870594	2.08155	-0.100451	0.454595	1.33816	0.210835	2.76956	2.71324	-0.0899202	1.38915
			0.374024	1.72047	-0.872418	-0.865655	2.05304	-0.084804	0.459626	1.33816	0.202091	2.73688	2.69934	-0.0982291	1.37156
			0.375024	1.71029	-0.833349	-0.892073	2.05304	-0.073826	0.479762	1.33816	0.196253	2.75525	2.66417	-0.104554	1.37039
			0.376024	1.69405	-0.846661	-0.894734	2.02452	-0.0978639	0.481257	1.37432	0.194673	2.75287	2.6224	-0.103244	1.3685
			0.376024	1.67606	-0.895136	-0.917268	2.02452	-0.112159	0.459614	1.37432	0.196805	2.74501	2.59635	-0.103399	1.37258
			0.377024	1.6984	-0.897021	-0.936327	2.05304	-0.144785	0.465211	1.41049	0.205573	2.70253	2.60506	-0.105354	1.37948
			0.378024	1.70768	-0.928767	-0.940703	2.08155	-0.0988423	0.489793	1.37432	0.208538	2.66147	2.60041	-0.104122	1.38615
			0.379024	1.68965	-1.0045	-0.919344	2.11007	-0.0836477	0.510263	1.37432	0.213989	2.67011	2.56412	-0.108795	1.3604
			0.380024	1.67073	-1.01177	-0.884583	2.13858	-0.0924763	0.515116	1.37432	0.223308	2.69577	2.54136	-0.106444	1.35941
			0.381024	1.61731	-0.950698	-0.857299	2.13858	-0.0572564	0.522224	1.37432	0.219702	2.66212	2.5209	-0.107588	1.34802
			0.381024	1.58366	-0.918551	-0.833723	2.16709	-0.0163209	0.549642	1.37432	0.212402	2.65369	2.51424	-0.0764736	1.35687
			0.382024	1.56379	-0.989687	-0.808546	2.19561	-0.0197955	0.570515	1.37432	0.202469	2.6442	2.5253	-0.0739279	1.35299
			0.383024	1.56497	-1.09003	-0.763369	2.19561	-0.0198849	0.599057	1.37432	0.205608	2.6495	2.51764	-0.0872247	1.34732
			0.384024	1.5808	-1.12666	-0.715899	2.22412	0.013312	0.607674	1.37432	0.206116	2.63526	2.51924	-0.0755726	1.35932
			0.385024	1.59161	-1.14799	-0.703093	2.19561	0.0561609	0.602157	1.41049	0.187381	2.65655	2.53822	-0.0643724	1.3628
			0.386024	1.60332	-1.18596	-0.672037	2.16709	0.0652709	0.617697	1.41049	0.177115	2.68963	2.48794	-0.0587909	1.37827
			0.386024	1.5747	-1.20071	-0.659189	2.16709	0.100709	0.603317	1.41049	0.170088	2.69593	2.45194	-0.0421579	1.3707
			0.387024	1.54722	-1.20662	-0.634872	2.19561	0.102724	0.605486	1.37432	0.172872	2.68813	2.4701	-0.0440927	1.37858
			0.388024	1.53515	-1.28913	-0.617151	2.22412	0.101968	0.623739	1.33816	0.178353	2.70431	2.50049	-0.0363936	1.38114
			0.389024	1.53054	-1.38082	-0.61194	2.19561	0.105451	0.591815	1.33816	0.164441	2.69142	2.51944	-0.00837249	1.36953
			0.390024	1.52778	-1.42147	-0.595473	2.16709	0.128633	0.588238	1.37432	0.153767	2.64959	2.48412	-3.09323e-05	1.36944
			0.391024	1.50598	-1.49535	-0.593266	2.13858	0.116388	0.575861	1.33816	0.152563	2.64642	2.46262	0.0125029	1.3735
			0.391024	1.50554	-1.55497	-0.572304	2.13858	0.131497	0.532748	1.33816	0.142802	2.65023	2.44575	0.0344587	1.36405
			0.392024	1.53143	-1.62145	-0.546506	2.13858	0.135819	0.538991	1.30199	0.145498	2.64699	2.43858	0.0509861	1.36503
			0.393024	1.55153	-1.66048	-0.518863	2.13858	0.121853	0.520472	1.30199	0.140224	2.67109	2.46251	0.0598914	1.35607
			0.394024	1.57588	-1.71868	-0.480632	2.13858	0.105475	0.530005	1.26582	0.126796	2.66797	2.48672	0.0775112	1.36361
			0.395024	1.60295	-1.80869	-0.4713	2.11007	0.110111	0.531528	1.22966	0.129283	2.63924	2.47661	0.0909696	1.36324
			0.396024	1.60612	-1.87843	-0.462759	2.08155	0.0969251	0.501696	1.19349	0.130124	2.65804	2.47473	0.0821434	1.35292
			0.396024	1.61587	-1.87211	-0.461993	2.05304	0.103399	0.48327	1.19349	0.141098	2.68696	2.47242	0.0917715	1.32667
			0.397024	1.62617	-1.85567	-0.453547	1.99601	0.0664538	0.505422	1.15732	0.139278	2.68096	2.45834	0.120224	1.31667
			0.398024	1.6229	-1.862	-0.429212	1.99601	0.0564559	0.529745	1.19349	0.123735	2.68783	2.4485	0.148592	1.32629
			0.399024	1.61712	-1.89081	-0.39206	1.96749	0.0663313	0.506515	1.19349	0.107144	2.71669	2.45778	0.165502	1.3216
			0.400024	1.62146	-1.9078	-0.369785	1.93898	0.0864123	0.480826	1.22966	0.0933245	2.72847	2.46891	0.172813	1.32481
			0.401024	1.62815	-1.86282	-0.362048	1.93898	0.0895595	0.456402	1.22966	0.0995549	2.72175	2.47987	0.188898	1.31884
			0.401024	1.63552	-1.82458	-0.327449	1.91046	0.0955573	0.465917	1.19349	0.094261	2.70493	2.48529	0.17927	1.32606
			0.402024	1.64371	-1.84548	-0.30339	1.88195	0.0707698	0.430396	1.15732	0.0879914	2.70119	2.48557	0.175956	1.32937
			0.403024	1.65453	-1.86806	-0.280514	1.85344	0.06808	0.439772	1.19349	0.0781691	2.68747	2.48074	0.173072	1.32521
			0.404024	1.67046	-1.82349	-0.26935	1.79641	0.0669499	0.47053	1.19349	0.0829315	2.67766	2.47676	0.154489	1.30473
			0.405024	1.66056	-1.73633	-0.270297	1.73938	0.0679938	0.505905	1.19349	0.0633787	2.66684	2.49756	0.152184	1.30185
			0.406024	1.63088	-1.68078	-0.271265	1.71086	0.0840669	0.537144	1.19349	0.0474324	2.65072	2.5245	0.146961	1.29656
			0.406024	1.59193	-1.6711	-0.270137	1.68235	0.0845175	0.510346	1.22966	0.043262	2.66859	2.53541	0.151924	1.32595
			0.407024	1.56676	-1.62763	-0.261837	1.65384	0.0701733	0.505715	1.22966	0.0435386	2.6689	2.57526	0.162471	1.34966
			0.408024	1.55079	-1.60683	-0.241514	1.65384	0.0765873	0.533694	1.22966	0.0384941	2.69935	2.62914	0.183381	1.3723
			0.409024	1.53159	-1.60551	-0.213459	1.65384	0.0547946	0.546719	1.19349	0.0391563	2.74148	2.67053	0.192409	1.39225
			0.410024	1.53614	-1.62961	-0.159481	1.65384	0.0515276	0.521658	1.19349	0.0386393	2.74877	2.70795	0.199252	1.39948
			0.411024	1.56742	-1.65307	-0.0925823	1.62532	0.0431329	0.519404	1.19349	0.0268664	2.77514	2.7202	0.166365	1.39315
			0.411024	1.5683	-1.65815	-0.0479974	1.62532	0.0415479	0.538061	1.19349	0.00742669	2.78977	2.71594	0.128361	1.3977
			0.412024	1.5329	-1.66824	0.0124146	1.59681	0.0387388	0.522741	1.15732	-0.0055884	2.76776	2.71799	0.144452	1.39882
			0.413024	1.52467	-1.69257	0.0456841	1.59681	0.0346235	0.494974	1.15732	-0.00480627	2.7701	2.71783	0.161204	1.40659
			0.414024	1.51322	-1.68397	0.0609187	1.59681	0.0473451	0.464597	1.15732	-0.00994665	2.78814	2.70029	0.171461	1.41132
			0.415024	1.49821	-1.69354	0.051704	1.59681	0.0305818	0.477703	1.15732	-0.0186411	2.80245	2.69433	0.165971	1.42605
			0.416024	1.51377	-1.67588	0.0233056	1.59681	0.0268121	0.47005	1.15732	-0.0203013	2.78657	2.69693	0.161362	1.44051
			0.416024	1.52609	-1.73843	0.0663817	1.59681	0.0275076	0.453453	1.12116	-0.0210624	2.74962	2.72028	0.168496	1.44759
			0.417024	1.51489	-1.79144	0.0800752	1.59681	0.0546797	0.46707	1.08499	-0.0185622	2.70818	2.75413	0.176325	1.4589
			0.418024	1.51427	-1.79974	0.129027	1.59681	0.0501678	0.458182	1.08499	-0.0120898	2.66827	2.77994	0.187217	1.44646
			0.419024	1.51714	-1.82255	0.156507	1.56829	0.0481811	0.465032	1.08499	-0.00175334	2.66381	2.79843	0.195399	1.46535
			0.420024	1.49952	-1.86653	0.204462	1.53978	0.0134301	0.43077	1.12116	-0.00360999	2.64774	2.81512	0.187086	1.45844
			0.420024	1.4803	-1.86391	0.237838	1.51126	-0.0320294	0.412654	1.15732	-0.0126661	2.62211	2.84218	0.217153	1.47035
			0.421024	1.49926	-1.85855	0.243113	1.48275	0.000758642	0.427934	1.15732	-0.0229081	2.58192	2.86613	0.216442	1.47567
			0.422024	1.49562	-1.89146	0.26148	1.45423	-0.00738553	0.423987	1.12116	-0.0275185	2.58357	2.88683	0.201205	1.48723
			0.423024	1.44949	-1.881	0.277954	1.48275	-0.021584	0.416507	1.12116	-0.0206699	2.5794	2.8903	0.161596	1.46913
			0.424024	1.43605	-1.81237	0.270785	1.48275	-0.0166615	0.381976	1.12116	-0.0131169	2.57229	2.88879	0.150667	1.45257
			0.425024	1.43278	-1.7339	0.251374	1.48275	-0.0170005	0.388807	1.12116	-0.00199709	2.54163	2.89105	0.13846	1.45706
			0.425024	1.4405	-1.73653	0.25449	1.48275	-0.0527544	0.370513	1.12116	0.0109676	2.51113	2.88977	0.116744	1.4405
			0.426024	1.43712	-1.75339	0.281888	1.48275	-0.0637504	0.360898	1.15732	0.025448	2.48288	2.87383	0.0994706	1.4207
			0.427024	1.44167	-1.77023	0.283567	1.51126	-0.100484	0.363356	1.15732	0.0350619	2.45752	2.91018	0.0970363	1.40259
			0.428024	1.45283	-1.81973	0.317774	1.51126	-0.138915	0.389328	1.15732	0.0351607	2.43698	2.95022	0.0875691	1.42332
			0.429024	1.46089	-1.86581	0.33573	1.48275	-0.149645	0.400915	1.19349	0.0344065	2.43081	2.96745	0.0804757	1.42457
			0.430024	1.4748	-1.82904	0.376056	1.45423	-0.127683	0.410928	1.19349	0.0375514	2.40749	2.95073	0.0673389	1.42638
			0.430024	1.47338	-1.77752	0.431742	1.48275	-0.149479	0.449944	1.22966	0.0491401	2.39271	2.93151	0.0339267	1.42707
			0.431024	1.45992	-1.74422	0.426603	1.51126	-0.133716	0.438322	1.22966	0.0575306	2.41215	2.96797	0.0300314	1.44164
			0.432024	1.49015	-1.75474	0.454197	1.48275	-0.132038	0.440545	1.22966	0.0618105	2.43316	2.98709	0.0192467	1.43897
			0.433024	1.51728	-1.8002	0.502416	1.48275	-0.126662	0.453376	1.22966	0.0657956	2.40196	3.00673	-0.000904621	1.44954
			0.434024	1.49291	-1.79798	0.504126	1.48275	-0.11009	0.421441	1.22966	0.0637708	2.37263	3.00396	-0.0186477	1.45401
			0.435024	1.47176	-1.80669	0.515173	1.48275	-0.100715	0.411595	1.26582	0.0611979	2.346	3.01747	-0.0390972	1.45392
			0.435024	1.4602	-1.76892	0.520714	1.48275	-0.106448	0.403408	1.26582	0.0550185	2.33799	3.02886	-0.0623508	1.45946
			0.436024	1.44159	-1.69515	0.568301	1.53978	-0.105133	0.398644	1.26582	0.0491426	2.36868	3.06083	-0.0786966	1.4386
			0.437024	1.44861	-1.68599	0.596214	1.56829	-0.0850099	0.42258	1.26582	0.0432491	2.38395	3.08324	-0.0855032	1.44528
			0.438024	1.45904	-1.70435	0.625552	1.56829	-0.0724207	0.421188	1.26582	0.0343989	2.38307	3.09526	-0.0969258	1.4506
			0.439024	1.45787	-1.71118	0.636892	1.56829	-0.0708043	0.42419	1.22966	0.0216569	2.39954	3.10026	-0.143578	1.46406
			0.440024	1.45749	-1.6878	0.683251	1.56829	-0.0470851	0.42247	1.22966	0.0191934	2.39432	3.11891	-0.166626	1.45489
			0.440024	1.47805	-1.67123	0.686245	1.59681	-0.0582744	0.424053	1.22966	0.0164637	2.39711	3.14585	-0.156569	1.47425
			0.441024	1.49419	-1.67073	0.733	1.59681	-0.0943496	0.452424	1.22966	0.0118833	2.38849	3.16125	-0.141723	1.45561
			0.442024	1.49112	-1.68274	0.780405	1.62532	-0.115531	0.479258	1.22966	0.00574336	2.38276	3.16293	-0.130763	1.48401
			0.443024	1.50648	-1.66405	0.815204	1.62532	-0.113093	0.490957	1.19349	0.00566054	2.4057	3.17268	-0.1214	1.46402
			0.444024	1.52567	-1.6707	0.810853	1.62532	-0.111755	0.498574	1.19349	0.00908589	2.43527	3.18427	-0.120927	1.45531
			0.445024	1.50884	-1.63572	0.833057	1.65384	-0.12159	0.507541	1.19349	0.0163162	2.43605	3.19338	-0.116125	1.45113
			0.445024	1.50373	-1.64934	0.85307	1.68235	-0.138114	0.486017	1.19349	0.00563106	2.43373	3.21165	-0.115712	1.46026
			0.446024	1.50509	-1.73908	0.86746	1.71086	-0.136896	0.465961	1.22966	0.00464913	2.45594	3.23122	-0.138517	1.4568
			0.447024	1.50568	-1.76945	0.919542	1.73938	-0.111496	0.435581	1.22966	0.021384	2.48089	3.24724	-0.154627	1.46153
			0.448024	1.54086	-1.72888	0.958814	1.73938	-0.114525	0.445528	1.26582	0.0252029	2.48983	3.24343	-0.170055	1.43715
			0.449024	1.57739	-1.76888	0.982083	1.73938	-0.117706	0.455174	1.26582	0.030313	2.4904	3.23	-0.179138	1.40213
			0.450024	1.58396	-1.75197	0.978266	1.76789	-0.149969	0.428257	1.30199	0.032341	2.47448	3.2203	-0.195725	1.38806
			0.450024	1.59363	-1.70143	0.997185	1.76789	-0.132494	0.414959	1.30199	0.0280307	2.46196	3.2058	-0.212938	1.37892
			0.451024	1.57845	-1.65887	1.00057	1.76789	-0.124763	0.434867	1.30199	0.033274	2.46873	3.18357	-0.20986	1.36828
			0.452024	1.55283	-1.65484	1.00623	1.76789	-0.138371	0.430432	1.30199	0.0353908	2.45329	3.17797	-0.1942	1.37682
			0.453024	1.54835	-1.64893	1.03369	1.76789	-0.140375	0.424672	1.30199	0.0366151	2.42798	3.19053	-0.17879	1.3722
			0.454024	1.56296	-1.64464	1.03711	1.76789	-0.134373	0.436189	1.33816	0.0385579	2.42563	3.19077	-0.191272	1.38694
			0.455024	1.57368	-1.64357	1.06265	1.79641	-0.131236	0.462418	1.33816	0.018619	2.42909	3.1726	-0.195346	1.38099
			0.455024	1.58807	-1.66315	1.09375	1.79641	-0.140172	0.493663	1.37432	0.00642696	2.41763	3.17626	-0.202991	1.37625
			0.456024	1.61565	-1.66776	1.12085	1.79641	-0.141151	0.484983	1.41049	0.0150844	2.39887	3.19055	-0.208325	1.35167
			0.457024	1.62051	-1.69492	1.16837	1.79641	-0.143831	0.485084	1.44665	0.0273355	2.42162	3.19122	-0.221022	1.3442
			0.458024	1.60839	-1.66776	1.1662	1.79641	-0.143177	0.502745	1.44665	0.0364269	2.46736	3.17557	-0.239991	1.35684
			0.459024	1.60366	-1.66788	1.21952	1.79641	-0.152163	0.504582	1.48282	0.0431224	2.46636	3.16157	-0.249991	1.35334
			0.460024	1.58288	-1.64573	1.19582	1.79641	-0.167643	0.529395	1.44665	0.0512697	2.45471	3.16067	-0.250838	1.36813
			0.460024	1.55543	-1.60408	1.1997	1.82492	-0.164455	0.551144	1.44665	0.0411935	2.45206	3.16112	-0.239857	1.35783
			0.461024	1.57453	-1.58374	1.17514	1.85344	-0.172115	0.544268	1.41049	0.0357928	2.49008	3.16298	-0.22914	1.3447
			0.462024	1.60645	-1.55266	1.14078	1.85344	-0.157575	0.529329	1.41049	0.0426223	2.50374	3.15919	-0.215762	1.35201
			0.463024	1.59717	-1.59459	1.17134	1.88195	-0.184817	0.507444	1.44665	0.0538275	2.52307	3.1721	-0.222029	1.35538
			0.464024	1.57731	-1.62856	1.20206	1.88195	-0.17984	0.486924	1.48282	0.0623675	2.56087	3.19841	-0.204402	1.36164
			0.465024	1.60663	-1.72666	1.20141	1.88195	-0.190147	0.496448	1.51899	0.0652072	2.56078	3.208	-0.191283	1.39663
			0.465024	1.63511	-1.80399	1.20764	1.85344	-0.178842	0.501258	1.55515	0.0664501	2.54014	3.21114	-0.181898	1.4063
			0.466024	1.62406	-1.85542	1.22573	1.85344	-0.172101	0.467373	1.55515	0.0551433	2.55959	3.21053	-0.17179	1.40532
			0.467024	1.61098	-1.85506	1.2064	1.82492	-0.133129	0.455818	1.59132	0.0312072	2.59788	3.21652	-0.158804	1.42584
			0.468024	1.61609	-1.81911	1.20013	1.82492	-0.119562	0.440988	1.55515	0.0198959	2.59773	3.24892	-0.164537	1.453
			0.469024	1.6151	-1.74352	1.235	1.79641	-0.0664705	0.406795	1.51899	0.0167551	2.60303	3.27322	-0.167224	1.46789
			0.470024	1.6106	-1.6983	1.23155	1.79641	-0.0168815	0.384969	1.51899	0.0129235	2.61559	3.2665	-0.15247	1.46721
			0.470024	1.60565	-1.6318	1.2311	1.82492	-0.00675515	0.368516	1.51899	0.00781805	2.62486	3.28829	-0.153689	1.44666
			0.471024	1.59934	-1.53671	1.23419	1.82492	-0.0180531	0.344046	1.48282	-0.000572719	2.62843	3.33834	-0.166259	1.44513
			0.472024	1.60694	-1.41116	1.23092	1.79641	-0.00154602	0.329868	1.48282	-0.00549466	2.65595	3.38877	-0.156504	1.4315
			0.473024	1.62141	-1.37575	1.24607	1.76789	-0.00896472	0.326991	1.48282	-0.00463418	2.65725	3.40747	-0.151404	1.41806
			0.474024	1.62232	-1.37705	1.26006	1.76789	-0.00137386	0.343937	1.48282	-0.00312168	2.63531	3.41887	-0.122025	1.41669
			0.475024	1.63352	-1.31578	1.25408	1.79641	0.00367382	0.346509	1.48282	-0.00383945	2.63401	3.4425	-0.104065	1.41634
			0.475024	1.66324	-1.27528	1.24717	1.79641	-0.00205727	0.348624	1.51899	-0.00623871	2.63912	3.46161	-0.0692204	1.41368
			0.476024	1.68327	-1.20548	1.25964	1.79641	-0.00381045	0.347492	1.55515	-0.00925325	2.67225	3.45579	-0.0315641	1.43189
			0.477024	1.67727	-1.09785	1.25578	1.76789	0.0167202	0.344907	1.55515	-0.00251901	2.71017	3.42901	-0.0174497	1.43146
			0.478024	1.64978	-1.03714	1.24225	1.73938	0.0309034	0.35639	1.59132	0.0111623	2.70884	3.41764	-0.0132414	1.44148
			0.479024	1.6241	-0.971793	1.23482	1.73938	0.0276515	0.362617	1.62749	0.0255067	2.69573	3.40964	-0.0082233	1.43179
			0.480024	1.60954	-0.92728	1.24065	1.73938	0.0111866	0.38161	1.66365	0.0349855	2.69904	3.40629	-0.00151243	1.43898
			0.480024	1.60476	-0.910238	1.24142	1.79641	0.0316553	0.375668	1.62749	0.0487018	2.69228	3.42132	0.0292144	1.4217
			0.481024	1.58269	-0.916057	1.23166	1.79641	0.0261149	0.375842	1.66365	0.053601	2.69788	3.44453	0.0542369	1.41393
			0.482024	1.54485	-0.868314	1.25005	1.76789	0.0223196	0.379445	1.69982	0.0525022	2.70714	3.45786	0.0413702	1.38858
			0.483024	1.50368	-0.714254	1.21876	1.73938	0.0360765	0.343667	1.69982	0.0477294	2.71189	3.47916	0.0497981	1.3889
			0.484024	1.48144	-0.660947	1.18159	1.73938	0.0463412	0.352275	1.66365	0.0458829	2.71674	3.49006	0.0238813	1.3825
			0.485024	1.45392	-0.616727	1.13516	1.71086	0.0447014	0.345746	1.66365	0.053671	2.70531	3.49231	-0.000576562	1.37626
			0.485024	1.45712	-0.534685	1.15033	1.71086	0.0460248	0.360869	1.66365	0.0611096	2.67555	3.50107	0.000412907	1.39021
			0.486024	1.44129	-0.52214	1.1559	1.73938	0.0581978	0.362061	1.66365	0.0636052	2.651	3.52352	-0.00570696	1.38345
			0.487024	1.42482	-0.460279	1.12724	1.73938	0.0916222	0.370201	1.69982	0.0598888	2.63741	3.53318	0.0152246	1.38235
			0.488024	1.41613	-0.385082	1.15607	1.76789	0.10928	0.378395	1.73599	0.0562104	2.64043	3.52983	0.0304106	1.39734
			0.489024	1.43117	-0.407655	1.15806	1.73938	0.0886616	0.390466	1.73599	0.0475032	2.62906	3.53195	0.0447325	1.39864
			0.490024	1.43494	-0.434222	1.1221	1.79641	0.0802449	0.399969	1.69982	0.0399979	2.59099	3.54119	0.0375819	1.41549
			0.490024	1.41291	-0.412894	1.13143	1.79641	0.0841314	0.421466	1.69982	0.0320577	2.6095	3.55869	0.0350637	1.4382
			0.491024	1.3945	-0.421257	1.1485	1.79641	0.0937997	0.426739	1.66365	0.0258451	2.64446	3.56673	0.0369794	1.44406
			0.492024	1.39209	-0.40432	1.14415	1.79641	0.105148	0.435768	1.66365	0.0169563	2.64351	3.56917	0.0574565	1.43467
			0.493024	1.38744	-0.394867	1.15295	1.79641	0.122142	0.436706	1.69982	0.00185425	2.63615	3.58902	0.05965	1.43793
			0.494024	1.3719	-0.38027	1.13345	1.76789	0.126943	0.445136	1.69982	-0.00507211	2.65943	3.61487	0.0600319	1.42403
			0.495024	1.38418	-0.265607	1.10139	1.76789	0.131654	0.451508	1.66365	0.0019596	2.67597	3.62205	0.0548198	1.45194
			0.495024	1.40952	-0.217618	1.12191	1.76789	0.141578	0.447141	1.69982	0.00188009	2.63719	3.64758	0.0562656	1.44514
			0.496024	1.40013	-0.17042	1.12065	1.73938	0.132231	0.446839	1.69982	0.00778476	2.59135	3.67956	0.0465308	1.42567
			0.497024	1.38729	-0.136633	1.13576	1.71086	0.0979719	0.443244	1.62749	0.0221645	2.58272	3.69081	0.025204	1.42352
			0.498024	1.41579	-0.0289529	1.14393	1.73938	0.0785686	0.430374	1.59132	0.0239397	2.60235	3.71138	0.0504845	1.44791
			0.499024	1.40934	0.0474841	1.14877	1.73938	0.0794262	0.424333	1.59132	0.016831	2.60795	3.71973	0.0486259	1.45558
			0.500024	1.39973	0.0533284	1.16367	1.71086	0.0821287	0.42317	1.55515	0.00108057	2.59176	3.73244	0.0610541	1.44324
			0.500024	1.37398	0.0766733	1.11987	1.68235	0.0699664	0.413043	1.55515	-0.017842	2.59317	3.74786	0.0468935	1.43495
			0.501024	1.39536	0.103135	1.13487	1.68235	0.041957	0.41116	1.55515	-0.0340151	2.65688	3.7489	0.0297288	1.41841
			0.502024	1.39302	0.087687	1.16188	1.65384	0.0422838	0.400845	1.59132	-0.0359104	2.70304	3.74727	0.022639	1.41193
			0.503024	1.37253	0.108122	1.15382	1.62532	0.0472801	0.420164	1.59132	-0.0274456	2.68118	3.72479	0.0131855	1.42345
			0.504024	1.37361	0.0636598	1.14571	1.62532	0.0501177	0.461449	1.59132	-0.0310064	2.66778	3.72401	0.0047074	1.42812
			0.505024	1.36792	0.0667093	1.1012	1.59681	0.0627886	0.488958	1.55515	-0.0296632	2.62743	3.70155	0.0248732	1.41878
			0.505024	1.38665	0.158069	1.0705	1.59681	0.040143	0.509803	1.51899	-0.0278663	2.57741	3.683	0.00657851	1.41258
			0.506024	1.39353	0.271611	1.08842	1.62532	0.0344513	0.504305	1.48282	-0.0321351	2.55712	3.6783	0.0112516	1.40702
			0.507024	1.38901	0.303698	1.12142	1.62532	0.0346115	0.487797	1.48282	-0.0343375	2.60444	3.6831	-0.002709	1.42873
			0.508024	1.38449	0.390053	1.14892	1.59681	0.0282725	0.497345	1.48282	-0.0287412	2.58206	3.68397	-0.011254	1.43953
			0.509024	1.37857	0.375905	1.13328	1.59681	0.00525563	0.512763	1.48282	-0.0146631	2.56342	3.69394	-0.0180534	1.43721
			0.510024	1.37534	0.389178	1.13631	1.59681	-0.012834	0.529931	1.51899	-0.00584589	2.60366	3.69205	-0.0278924	1.43736
			0.510024	1.37618	0.369297	1.09725	1.59681	-0.0265608	0.553792	1.51899	-0.00892703	2.60895	3.68168	-0.0350135	1.44045
			0.511024	1.35462	0.381052	1.06514	1.59681	-0.0423123	0.561284	1.51899	-0.0121165	2.58954	3.67182	-0.0628033	1.432
			0.512024	1.33023	0.37194	1.06558	1.59681	-0.0521249	0.565137	1.51899	-0.0108606	2.64324	3.63364	-0.0722709	1.43624
			0.513024	1.31753	0.286509	1.03985	1.59681	-0.0706313	0.557014	1.51899	-0.00939695	2.6927	3.59734	-0.0577285	1.44758
			0.514024	1.32131	0.168538	1.01314	1.59681	-0.0798338	0.540766	1.51899	-0.0111157	2.69415	3.56291	-0.0600919	1.47564
			0.515024	1.29972	0.1281	0.982294	1.59681	-0.0853257	0.521567	1.55515	-0.0178949	2.659	3.53211	-0.0864899	1.46722
			0.515024	1.26615	0.207712	0.94661	1.59681	-0.0819038	0.51101	1.55515	-0.0264272	2.66363	3.51141	-0.0940023	1.456
			0.516024	1.246	0.21619	0.894226	1.62532	-0.0957073	0.507726	1.59132	-0.0336894	2.64679	3.49508	-0.100068	1.45327
			0.517024	1.2485	0.236691	0.896086	1.62532	-0.123256	0.516811	1.59132	-0.0264367	2.67361	3.47922	-0.131366	1.46064
			0.518024	1.24283	0.229275	0.838408	1.56829	-0.130917	0.522396	1.55515	-0.0232129	2.65711	3.48293	-0.152728	1.48242
			0.519024	1.21216	0.165603	0.818842	1.53978	-0.149001	0.515794	1.59132	-0.0293136	2.62159	3.49905	-0.159272	1.48944
			0.520024	1.19131	0.119853	0.800552	1.53978	-0.177835	0.503419	1.59132	-0.0380634	2.57994	3.52294	-0.157532	1.51191
			0.520024	1.2041	0.12039	0.765392	1.56829	-0.173485	0.494245	1.59132	-0.0504567	2.54698	3.50976	-0.16028	1.5304
			0.521024	1.22742	0.0766173	0.740201	1.56829	-0.144612	0.486105	1.59132	-0.0534166	2.5039	3.49059	-0.17209	1.53594
			0.522024	1.2413	0.0957673	0.729194	1.56829	-0.15111	0.479728	1.62749	-0.0619105	2.47953	3.48721	-0.184581	1.54809
			0.523024	1.2795	0.0889184	0.705878	1.59681	-0.159783	0.455255	1.59132	-0.0606481	2.44201	3.47044	-0.204663	1.55855
			0.524024	1.30258	0.165456	0.672263	1.59681	-0.143346	0.464641	1.59132	-0.052981	2.39775	3.44241	-0.203401	1.57614
			0.525024	1.29975	0.0702267	0.666631	1.62532	-0.137952	0.484132	1.55515	-0.0411448	2.38569	3.41136	-0.21295	1.58677
			0.525024	1.29549	0.0424745	0.64514	1.62532	-0.126997	0.482652	1.55515	-0.0248691	2.37444	3.39414	-0.207756	1.58856
			0.526024	1.2943	0.0112432	0.627513	1.62532	-0.121225	0.462794	1.55515	-0.02469	2.35372	3.39079	-0.181414	1.60089
			0.527024	1.26536	-0.0191931	0.577616	1.62532	-0.113474	0.466098	1.55515	-0.0243038	2.35012	3.38576	-0.165645	1.59547
			0.528024	1.30527	-0.00987861	0.523031	1.62532	-0.123116	0.465139	1.55515	-0.0206431	2.35074	3.36496	-0.178839	1.58596
			0.529024	1.33291	-0.0146998	0.502018	1.62532	-0.140969	0.459966	1.55515	-0.00733586	2.35671	3.36789	-0.207985	1.58872
			0.530024	1.33204	-0.0249048	0.441705	1.62532	-0.138362	0.46014	1.51899	0.00735354	2.33844	3.36176	-0.227255	1.57548
			0.530024	1.35048	0.0657934	0.419929	1.62532	-0.145737	0.443506	1.48282	0.0139132	2.32547	3.34031	-0.232009	1.57304
			0.531024	1.35672	0.180015	0.403363	1.59681	-0.154064	0.398788	1.48282	-1.18229e-05	2.3769	3.33189	-0.219307	1.57152
			0.532024	1.36061	0.156296	0.381054	1.56829	-0.152995	0.356442	1.41049	0.00131979	2.4099	3.34481	-0.212026	1.56475
			0.533024	1.36103	0.17326	0.36087	1.56829	-0.151069	0.345777	1.41049	0.00545799	2.42009	3.34695	-0.201056	1.55288
			0.534024	1.3493	0.209007	0.345244	1.53978	-0.156858	0.32649	1.41049	0.00327727	2.39069	3.34913	-0.207059	1.55027
			0.535024	1.37533	0.250776	0.292386	1.53978	-0.177793	0.337025	1.41049	0.00612905	2.39241	3.3468	-0.212064	1.54549
			0.535024	1.40075	0.265548	0.276168	1.56829	-0.193121	0.335967	1.41049	0.016415	2.41442	3.32551	-0.208355	1.5472
			0.536024	1.38042	0.240778	0.276609	1.56829	-0.202406	0.327103	1.41049	0.0247779	2.39235	3.31496	-0.198201	1.52412
			0.537024	1.32442	0.292223	0.240279	1.59681	-0.214469	0.336496	1.37432	0.0255459	2.43371	3.30547	-0.191587	1.50592
			0.538024	1.3344	0.294963	0.198336	1.59681	-0.203136	0.342163	1.33816	0.0316919	2.47832	3.29058	-0.191684	1.51287
			0.539024	1.3346	0.32073	0.167345	1.59681	-0.176634	0.352632	1.33816	0.0399903	2.47791	3.27017	-0.177539	1.49713
			0.540024	1.28036	0.292569	0.126369	1.59681	-0.147984	0.369844	1.37432	0.052559	2.47053	3.25597	-0.181409	1.4692
			0.540024	1.26798	0.27606	0.102483	1.59681	-0.140556	0.381345	1.37432	0.0710894	2.49517	3.2329	-0.173612	1.45261
			0.541024	1.27778	0.276902	0.0981464	1.65384	-0.131683	0.372279	1.41049	0.0854453	2.52776	3.25649	-0.180077	1.45461
			0.542024	1.29707	0.364203	0.100353	1.65384	-0.118962	0.368219	1.41049	0.0976771	2.54771	3.26567	-0.189996	1.46697
			0.543024	1.29976	0.384734	0.0848352	1.62532	-0.0818641	0.37079	1.41049	0.100456	2.53251	3.28077	-0.195743	1.47485
			0.544024	1.33251	0.402976	0.0598939	1.62532	-0.0470662	0.355338	1.37432	0.0967485	2.50214	3.25045	-0.213872	1.46415
			0.544024	1.34653	0.449221	0.055863	1.62532	-0.0410617	0.348783	1.37432	0.0946694	2.48801	3.24855	-0.219605	1.45139
			0.545024	1.33528	0.529017	0.079814	1.62532	-0.0384529	0.337249	1.33816	0.0961915	2.49807	3.22972	-0.233864	1.44524
			0.546024	1.33675	0.596926	0.0802831	1.62532	-0.0528629	0.317354	1.30199	0.0919277	2.5514	3.23729	-0.248624	1.45042
			0.547024	1.32456	0.600612	0.0975955	1.65384	-0.0518678	0.309468	1.26582	0.0874614	2.58485	3.22078	-0.232147	1.44709
			0.548024	1.31041	0.591123	0.0886372	1.62532	-0.031827	0.316537	1.26582	0.0907308	2.57937	3.19695	-0.216018	1.43026
			0.549024	1.29291	0.606012	0.075266	1.65384	-0.0417863	0.337928	1.26582	0.0950992	2.55182	3.18106	-0.197426	1.40594
			0.549024	1.29949	0.551717	0.0482489	1.68235	-0.0464914	0.35965	1.30199	0.0988554	2.55984	3.15602	-0.184293	1.39738
			0.550024	1.31094	0.580897	0.0601022	1.68235	-0.0373576	0.361443	1.30199	0.095659	2.5899	3.13078	-0.19533	1.39913
			0.551024	1.31716	0.580497	0.075552	1.68235	-0.0288299	0.347305	1.26582	0.0890708	2.59651	3.10822	-0.185753	1.37195
			0.552024	1.30673	0.511484	0.0849998	1.68235	-0.0325841	0.318007	1.26582	0.0827016	2.60486	3.07924	-0.196293	1.36041
			0.553024	1.3239	0.547238	0.116514	1.68235	-0.0535994	0.296848	1.26582	0.0844485	2.61952	3.103	-0.188875	1.36207
			0.554024	1.33853	0.583987	0.135982	1.71086	-0.054934	0.291915	1.22966	0.0793355	2.57233	3.12051	-0.177898	1.37526
			0.554024	1.35377	0.59528	0.171003	1.71086	-0.0278079	0.289815	1.22966	0.0794124	2.54901	3.11593	-0.162895	1.3686
			0.555024	1.33769	0.625065	0.176177	1.71086	0.00125709	0.308888	1.19349	0.0871002	2.5553	3.10597	-0.160129	1.35498
			0.556024	1.34525	0.652749	0.183164	1.73938	-0.0084574	0.34426	1.12116	0.100064	2.61561	3.08851	-0.146674	1.35914
			0.557024	1.34984	0.615281	0.172235	1.73938	-0.02947	0.36262	1.08499	0.109574	2.63421	3.07046	-0.166453	1.3686
			0.558024	1.3074	0.610036	0.185208	1.73938	-0.0367557	0.36298	1.04882	0.116632	2.66817	3.0579	-0.169129	1.37263
			0.559024	1.27705	0.654509	0.210836	1.73938	-0.0341753	0.35994	1.01266	0.125591	2.65843	3.03488	-0.162139	1.36412
			0.559024	1.27232	0.641829	0.241364	1.79641	-0.0213955	0.365268	1.01266	0.143134	2.64662	3.04267	-0.161147	1.34431
			0.560024	1.2777	0.688113	0.286857	1.85344	-0.00298023	0.381354	0.940325	0.155897	2.62931	3.04119	-0.162645	1.33039
			0.561024	1.31864	0.661316	0.296774	1.88195	0.034972	0.393743	0.940325	0.162521	2.64848	3.00581	-0.185652	1.31557
			0.562024	1.33087	0.540705	0.324733	1.85344	0.0518238	0.407097	0.867993	0.165252	2.7245	3.02178	-0.184732	1.29836
			0.563024	1.3355	0.575691	0.34451	1.85344	0.0462382	0.403053	0.867993	0.15705	2.70838	3.05472	-0.179718	1.29727
			0.564024	1.33298	0.571287	0.345788	1.85344	0.0457905	0.387955	0.867993	0.151917	2.72695	3.0095	-0.173109	1.29384
			0.564024	1.2909	0.635535	0.356675	1.85344	0.0530373	0.393387	0.867993	0.150131	2.72256	2.99665	-0.160991	1.27852
			0.565024	1.25668	0.600145	0.369783	1.85344	0.0348683	0.401685	0.867993	0.146138	2.74815	2.98913	-0.152771	1.25894
			0.566024	1.26699	0.518104	0.374195	1.85344	0.00191463	0.398962	0.904159	0.151666	2.7494	2.95583	-0.144534	1.24531
			0.567024	1.30985	0.540559	0.419995	1.85344	-0.0118582	0.381962	0.904159	0.15976	2.73188	2.94151	-0.151607	1.228
			0.568024	1.31026	0.566978	0.464657	1.85344	-0.00010319	0.386289	0.976492	0.159208	2.75669	2.95595	-0.171809	1.2246
			0.569024	1.31132	0.479896	0.50318	1.88195	0.0107352	0.39672	0.940325	0.15898	2.7089	2.94672	-0.173546	1.2272
			0.569024	1.25091	0.515244	0.548415	1.88195	0.0206777	0.383967	0.976492	0.153533	2.70311	2.93774	-0.157439	1.23987
			0.570024	1.21466	0.520228	0.582828	1.85344	0.0414696	0.384019	0.940325	0.151208	2.71662	2.89419	-0.148371	1.23836
			0.571024	1.20061	0.507133	0.618637	1.85344	0.0351645	0.394115	0.940325	0.12696	2.70819	2.89337	-0.145882	1.23375
			0.572024	1.17479	0.508937	0.614196	1.82492	0.0387555	0.415333	0.904159	0.113756	2.69224	2.89913	-0.139807	1.23537
			0.573024	1.1613	0.433712	0.6409	1.85344	0.0624077	0.452612	0.904159	0.132771	2.63567	2.91599	-0.143667	1.23236
			0.574024	1.17467	0.508561	0.646346	1.85344	0.0617003	0.484067	0.976492	0.133159	2.62049	2.88828	-0.158035	1.23231
			0.574024	1.16394	0.554167	0.662147	1.85344	0.0743318	0.503232	0.976492	0.128961	2.55618	2.87646	-0.180893	1.24231
			0.575024	1.14735	0.513589	0.689527	1.88195	0.0892846	0.518631	0.976492	0.14279	2.5492	2.88319	-0.198991	1.25021
			0.576024	1.12571	0.461809	0.746646	1.88195	0.0746487	0.502279	0.976492	0.143573	2.51313	2.86846	-0.206262	1.23788
			0.577024	1.1002	0.485478	0.740155	1.88195	0.0608651	0.481605	0.940325	0.138621	2.45368	2.88394	-0.200848	1.23006
			0.578024	1.07641	0.519665	0.74295	1.88195	0.0631039	0.470823	0.940325	0.132144	2.41682	2.88665	-0.19627	1.24301
			0.579024	1.06692	0.533198	0.793287	1.88195	0.0640998	0.47024	0.940325	0.134943	2.35919	2.86343	-0.202906	1.25752
			0.579024	1.06294	0.514949	0.811249	1.88195	0.05155	0.477455	0.976492	0.132123	2.32193	2.84027	-0.20039	1.25758
			0.580024	1.07582	0.538693	0.811902	1.88195	0.0475447	0.476009	0.976492	0.103756	2.2979	2.85688	-0.189529	1.25709
			0.581024	1.10005	0.509538	0.850832	1.85344	0.062159	0.477543	0.940325	0.0826938	2.26404	2.85128	-0.178549	1.27078
			0.582024	1.1087	0.552171	0.849537	1.85344	0.0593264	0.477105	0.940325	0.0593593	2.21062	2.87889	-0.18158	1.27905
			0.583024	1.10345	0.587576	0.832857	1.79641	0.0305946	0.476778	0.940325	0.0530452	2.16364	2.86638	-0.199359	1.27664
			0.584024	1.08858	0.529546	0.824379	1.79641	0.0147319	0.487625	0.940325	0.0492689	2.11407	2.86761	-0.197626	1.27094
			0.584024	1.07089	0.499962	0.844876	1.79641	-0.00076883	0.501524	0.904159	0.052686	2.086	2.83145	-0.191808	1.27075
			0.585024	1.03653	0.445565	0.85687	1.82492	-0.0213269	0.5139	0.904159	0.0477513	2.09755	2.84321	-0.189772	1.27962
			0.586024	1.00764	0.39308	0.8681	1.82492	-0.0256467	0.515536	0.904159	0.0323985	2.09305	2.85207	-0.191637	1.2895
			0.587024	0.999637	0.412694	0.888403	1.82492	-0.0211745	0.517613	0.976492	0.0282006	2.05327	2.86158	-0.188892	1.29796
			0.588024	0.974222	0.375416	0.908731	1.82492	-0.0141883	0.536694	1.01266	0.0309354	1.99896	2.86479	-0.18896	1.30549
			0.589024	0.958343	0.36575	0.908066	1.82492	-0.0159657	0.552069	1.04882	0.0185691	1.94574	2.87656	-0.191289	1.30331
			0.589024	0.944086	0.34936	0.914743	1.79641	-0.0336727	0.550742	1.04882	0.0218088	1.91975	2.89426	-0.202802	1.29394
			0.590024	0.940594	0.383576	0.909702	1.79641	-0.0207588	0.54745	1.01266	0.0164887	1.84844	2.92494	-0.202428	1.28038
			0.591024	0.928758	0.373578	0.90236	1.79641	-0.0188152	0.551442	0.976492	0.0148374	1.79192	2.93949	-0.20368	1.27138
			0.592024	0.927927	0.324944	0.907096	1.79641	-0.0161531	0.554572	0.976492	0.0118798	1.71299	2.95742	-0.204214	1.25772
			0.593024	0.905929	0.359236	0.918815	1.82492	-0.00951699	0.566459	0.976492	0.000447256	1.64841	2.9471	-0.195284	1.25765
			0.594024	0.887353	0.398963	0.943394	1.82492	-0.0111892	0.60738	0.940325	-0.00344209	1.60199	2.96378	-0.163497	1.27853
			0.594024	0.893991	0.39377	0.943638	1.79641	0.00634004	0.653659	1.01266	-0.0081244	1.56978	2.93186	-0.151606	1.29103
			0.595024	0.934888	0.378652	0.935796	1.79641	0.0243345	0.691352	1.04882	-0.0150898	1.54731	2.93787	-0.149841	1.29424
			0.596024	0.943987	0.434632	0.916369	1.76789	0.0228737	0.723389	1.04882	-0.0115728	1.52175	2.94251	-0.15557	1.2883
			0.597024	0.951977	0.383036	0.92861	1.76789	-0.0113783	0.741388	1.08499	-0.0151038	1.48264	2.92471	-0.169339	1.28193
			0.598024	0.940529	0.385479	0.967196	1.73938	-0.00174012	0.755435	1.15732	-0.0336769	1.40035	2.92177	-0.175021	1.29261
			0.599024	0.928379	0.401543	0.993555	1.73938	-0.0131275	0.765391	1.15732	-0.0356218	1.36661	2.97827	-0.164874	1.30555
			0.599024	0.965153	0.369857	0.994477	1.71086	-0.0427444	0.762995	1.15732	-0.0279851	1.34974	2.98785	-0.165475	1.30397
			0.600024	0.97614	0.377125	0.967741	1.71086	-0.0183015	0.759693	1.15732	-0.0462785	1.33462	2.99838	-0.163837	1.29783
			0.601024	0.943569	0.345639	0.961944	1.68235	-0.022915	0.766644	1.15732	-0.0643509	1.32813	2.9795	-0.172157	1.29279
			0.602024	0.927245	0.252071	0.948152	1.62532	-0.0341437	0.777734	1.19349	-0.067261	1.37504	2.96636	-0.182421	1.27849
			0.603024	0.948568	0.251448	0.941123	1.62532	-0.0511	0.781809	1.19349	-0.075332	1.3604	2.98758	-0.175813	1.26398
			0.604024	0.94452	0.29244	0.937936	1.62532	-0.0413477	0.777104	1.26582	-0.0794945	1.3031	2.98077	-0.176726	1.26208
			0.604024	0.928825	0.242095	0.931564	1.59681	-0.0351429	0.777049	1.22966	-0.0738776	1.31503	2.97382	-0.187193	1.25916
			0.605024	0.936557	0.160379	0.925127	1.62532	-0.0396311	0.793406	1.22966	-0.0670581	1.32288	3.00099	-0.205133	1.24819
			0.606024	0.962296	0.120587	0.937019	1.62532	-0.0537953	0.815823	1.22966	-0.0753239	1.32198	3.00961	-0.21935	1.24223
			0.607024	1.00362	0.106032	0.935266	1.59681	-0.0710862	0.831794	1.22966	-0.0752223	1.33373	3.02153	-0.247993	1.24332
			0.608024	1.01763	0.185425	0.943412	1.59681	-0.0453714	0.829588	1.19349	-0.0814709	1.33981	3.06366	-0.272716	1.24853
			0.609024	0.986273	0.168691	0.929296	1.59681	-0.0153453	0.838895	1.15732	-0.103181	1.32126	3.07666	-0.276901	1.25051
			0.609024	0.950959	0.154482	0.924668	1.59681	-0.0362102	0.841029	1.12116	-0.112736	1.31363	3.09479	-0.275794	1.24088
			0.610024	0.920008	0.201636	0.922382	1.56829	-0.0615478	0.827463	1.12116	-0.130942	1.36278	3.09256	-0.285786	1.25167
			0.611024	0.952501	0.234843	0.916488	1.56829	-0.0527086	0.83428	1.12116	-0.140943	1.33561	3.10007	-0.306351	1.27295
			0.612024	0.980005	0.294257	0.927615	1.59681	-0.0523044	0.847876	1.08499	-0.146581	1.30114	3.13192	-0.288002	1.27997
			0.613024	0.997051	0.388674	0.928799	1.59681	-0.0443873	0.845232	1.08499	-0.134629	1.31962	3.12193	-0.26599	1.29199
			0.614024	1.01178	0.399175	0.929877	1.56829	-0.0421065	0.842522	1.12116	-0.13636	1.30794	3.10324	-0.277237	1.29582
			0.614024	1.00992	0.385332	0.919722	1.53978	-0.0522271	0.836136	1.08499	-0.145173	1.33047	3.08838	-0.29697	1.28352
			0.615024	0.993172	0.314918	0.906649	1.56829	-0.0684799	0.835864	1.08499	-0.148	1.30083	3.09805	-0.295053	1.26832
			0.616024	1.033	0.341591	0.900893	1.56829	-0.0742036	0.851874	1.04882	-0.147782	1.28747	3.09318	-0.281387	1.2519
			0.617024	1.03223	0.286654	0.881033	1.53978	-0.0765823	0.849352	1.01266	-0.153127	1.2958	3.06528	-0.289493	1.23873
			0.618024	1.0143	0.289179	0.863121	1.53978	-0.0678477	0.829124	0.976492	-0.156682	1.3372	3.05703	-0.303253	1.24293
			0.619024	1.03187	0.208296	0.860236	1.51126	-0.04611	0.834729	1.01266	-0.164619	1.34135	3.04903	-0.319616	1.25435
			0.619024	1.07735	0.153499	0.877958	1.48275	-0.00829308	0.849655	0.976492	-0.171698	1.38597	3.04391	-0.335486	1.25836
			0.620024	1.09258	0.0560589	0.859435	1.48275	-0.0150594	0.86022	1.01266	-0.178319	1.4691	3.05984	-0.329186	1.24301
			0.621024	1.06402	0.0682399	0.850065	1.48275	-0.00541055	0.842036	1.04882	-0.176565	1.49682	3.07493	-0.327312	1.22739
			0.622024	1.06691	0.0672571	0.86401	1.48275	0.00512162	0.82159	1.04882	-0.169853	1.48658	3.07679	-0.336932	1.21319
			0.623024	1.06888	0.063793	0.886975	1.48275	-0.0310577	0.816087	1.04882	-0.165233	1.54147	3.08981	-0.348788	1.20269
			0.624024	1.04539	0.0316602	0.91797	1.48275	-0.0507764	0.808459	0.976492	-0.157333	1.49515	3.07351	-0.349622	1.1954
			0.624024	1.04306	0.00377756	0.927528	1.51126	-0.0565639	0.801353	1.01266	-0.163327	1.48521	3.0488	-0.322696	1.19353
			0.625024	1.06056	-0.0432736	0.923396	1.56829	-0.033694	0.80704	1.01266	-0.150625	1.52214	3.03739	-0.298209	1.18972
			0.626024	1.0498	-0.0353141	0.907496	1.59681	-0.013461	0.791332	1.04882	-0.152896	1.49671	3.03217	-0.300752	1.17467
			0.627024	1.05783	-0.0332864	0.908985	1.62532	0.00492621	0.78258	1.08499	-0.153493	1.50114	3.03253	-0.299439	1.16325
			0.628024	1.10432	-0.0413715	0.905992	1.62532	0.00352805	0.789741	1.08499	-0.141357	1.46342	3.01801	-0.29364	1.16269
			0.629024	1.11001	-0.0568409	0.88059	1.62532	-0.0068539	0.774931	1.01266	-0.147924	1.45646	3.03404	-0.2932	1.15676
			0.629024	1.10748	-0.071135	0.857385	1.59681	0.00206772	0.73854	1.04882	-0.160736	1.46415	3.03166	-0.31265	1.13124
			0.630024	1.11408	-0.0260802	0.869702	1.56829	0.0260208	0.714016	1.04882	-0.166219	1.48094	2.99716	-0.326217	1.12316
			0.631024	1.12536	-0.0705565	0.869454	1.59681	0.0436802	0.707688	1.04882	-0.178712	1.50605	3.01192	-0.325655	1.11791
			0.632024	1.14197	-0.0895836	0.856618	1.59681	0.0402146	0.708968	1.04882	-0.165134	1.55972	2.98365	-0.328633	1.12602
			0.633024	1.14841	-0.0527683	0.861768	1.59681	0.0537742	0.717344	1.01266	-0.169952	1.61242	2.99297	-0.349385	1.13233
			0.634024	1.16816	-0.0324545	0.875718	1.59681	0.0405701	0.729298	0.976492	-0.181706	1.6796	2.99681	-0.3475	1.13867
			0.634024	1.14771	-0.00204347	0.877985	1.56829	0.0453409	0.741509	0.976492	-0.17736	1.76016	3.02634	-0.362459	1.15211
			0.635024	1.15515	-0.0346858	0.876617	1.56829	0.0582091	0.7364	0.976492	-0.174596	1.77194	3.05398	-0.385704	1.1483
			0.636024	1.16445	-0.110608	0.868858	1.56829	0.0671892	0.717809	0.867993	-0.184486	1.7691	3.1076	-0.385362	1.13067
			0.637024	1.13141	-0.137737	0.852114	1.56829	0.0581006	0.703134	0.867993	-0.173157	1.83349	3.09698	-0.378106	1.13064
			0.638024	1.11459	-0.155348	0.834633	1.56829	0.0542957	0.679781	0.867993	-0.188381	1.8642	3.07734	-0.380174	1.12689
			0.639024	1.09246	-0.0751489	0.828849	1.59681	0.0718722	0.660815	0.831826	-0.202077	1.89686	3.08153	-0.377124	1.12634
			0.639024	1.09133	-0.0979884	0.82649	1.59681	0.0879079	0.645507	0.831826	-0.177187	1.9913	3.11338	-0.371172	1.10978
			0.640024	1.10456	-0.171601	0.83019	1.62532	0.121764	0.631191	0.831826	-0.175798	2.0309	3.09206	-0.362708	1.08357
			0.641024	1.10966	-0.125794	0.830504	1.62532	0.140551	0.628532	0.79566	-0.182252	2.06686	3.06989	-0.360299	1.06455
			0.642024	1.11295	-0.185775	0.826593	1.59681	0.119279	0.642388	0.79566	-0.178259	2.0756	3.10006	-0.375597	1.04875
			0.643024	1.10749	-0.152401	0.828481	1.62532	0.116622	0.649436	0.79566	-0.177955	2.10584	3.11526	-0.380903	1.04585
			0.644024	1.13737	-0.11823	0.814607	1.62532	0.103747	0.6264	0.79566	-0.189088	2.08177	3.13153	-0.369729	1.05083
			0.644024	1.13507	-0.197758	0.801938	1.62532	0.102802	0.608393	0.831826	-0.171816	2.09266	3.15844	-0.368627	1.06303
			0.645024	1.13446	-0.192708	0.792496	1.65384	0.119253	0.611104	0.79566	-0.185037	2.09098	3.16051	-0.366178	1.05858
			0.646024	1.13493	-0.158024	0.785357	1.68235	0.120971	0.612281	0.759494	-0.201782	2.10353	3.16132	-0.362467	1.0441
			0.647024	1.14819	-0.106679	0.79308	1.65384	0.116388	0.598354	0.759494	-0.212026	2.07744	3.16461	-0.352936	1.05166
			0.648024	1.16227	-0.1493	0.781496	1.65384	0.132555	0.566063	0.759494	-0.222183	2.06164	3.16768	-0.335712	1.07565
			0.649024	1.15565	-0.21262	0.77226	1.65384	0.155998	0.520775	0.723327	-0.217262	1.99599	3.17195	-0.333934	1.09401
			0.649024	1.1313	-0.30758	0.768131	1.65384	0.175538	0.491713	0.723327	-0.209815	1.93728	3.14344	-0.320638	1.12075
			0.650024	1.11953	-0.332971	0.770668	1.65384	0.138054	0.499176	0.723327	-0.212398	1.92251	3.13287	-0.315293	1.1346
			0.651024	1.12885	-0.342927	0.767201	1.65384	0.128375	0.49815	0.687161	-0.207835	1.89536	3.15023	-0.316542	1.14863
			0.652024	1.14839	-0.392865	0.74764	1.68235	0.136541	0.470756	0.687161	-0.197036	1.85803	3.17911	-0.314119	1.14386
			0.653024	1.16746	-0.477866	0.738979	1.71086	0.134666	0.469185	0.687161	-0.191714	1.86698	3.20174	-0.296138	1.10745
			0.654024	1.12808	-0.538669	0.7349	1.71086	0.118668	0.464061	0.650995	-0.190997	1.8029	3.23081	-0.300848	1.08674
			0.654024	1.09482	-0.635587	0.734597	1.71086	0.0872276	0.456378	0.650995	-0.201293	1.76364	3.27386	-0.325774	1.09119
			0.655024	1.08408	-0.692693	0.74023	1.71086	0.098159	0.449244	0.650995	-0.196497	1.73529	3.27463	-0.328015	1.08202
			0.656024	1.05422	-0.658645	0.752212	1.71086	0.0813453	0.47009	0.650995	-0.187265	1.68341	3.26592	-0.312962	1.08871
			0.657024	1.06138	-0.659645	0.788877	1.73938	0.112956	0.49067	0.614828	-0.194654	1.64964	3.27164	-0.292969	1.09587
			0.658024	1.01565	-0.738281	0.811886	1.73938	0.149462	0.463165	0.687161	-0.192608	1.65064	3.29514	-0.285007	1.09921
			0.659024	1.05707	-0.825372	0.841408	1.73938	0.15562	0.439701	0.723327	-0.202862	1.62696	3.30952	-0.268805	1.11708
			0.659024	1.05002	-0.837847	0.872442	1.73938	0.144809	0.467668	0.687161	-0.199475	1.58784	3.33331	-0.239668	1.1186
			0.660024	1.04394	-0.785845	0.898857	1.76789	0.191887	0.472547	0.650995	-0.188912	1.55931	3.34271	-0.221696	1.11128
			0.661024	1.03347	-0.793928	0.905581	1.79641	0.17498	0.463261	0.650995	-0.180361	1.50859	3.3205	-0.198911	1.10093
			0.662024	1.02833	-0.814533	0.895802	1.82492	0.192309	0.468866	0.650995	-0.185762	1.43283	3.31948	-0.192052	1.11354
			0.663024	1.05282	-0.83865	0.883313	1.82492	0.20182	0.453627	0.650995	-0.189342	1.40602	3.34951	-0.193089	1.13715
			0.663024	1.0392	-0.924037	0.87279	1.82492	0.193366	0.4653	0.650995	-0.181366	1.39971	3.35213	-0.183837	1.144
			0.664024	1.01223	-0.976135	0.85697	1.82492	0.225039	0.449036	0.687161	-0.173613	1.37102	3.32973	-0.180787	1.14776
			0.665024	1.01829	-0.972882	0.851524	1.82492	0.241835	0.438657	0.687161	-0.182255	1.38513	3.32376	-0.182436	1.13906
			0.666024	1.03626	-1.02588	0.855843	1.82492	0.286293	0.467579	0.687161	-0.182938	1.39357	3.33927	-0.189991	1.14193
			0.667024	1.0402	-1.08724	0.883588	1.79641	0.247254	0.480289	0.687161	-0.18876	1.33279	3.34565	-0.198946	1.14556
			0.668024	1.05282	-1.22342	0.900684	1.79641	0.221569	0.497251	0.723327	-0.186267	1.29652	3.33453	-0.178411	1.16018
			0.668024	1.06723	-1.27755	0.89442	1.79641	0.217146	0.504485	0.723327	-0.188209	1.25473	3.31936	-0.149523	1.17427
			0.669024	1.0763	-1.28147	0.892161	1.79641	0.228493	0.487012	0.723327	-0.189175	1.26679	3.3076	-0.137012	1.16642
			0.670024	1.05004	-1.37769	0.908233	1.79641	0.247961	0.475335	0.723327	-0.181545	1.30861	3.29717	-0.114746	1.15957
			0.671024	1.04867	-1.42981	0.929284	1.82492	0.276227	0.503603	0.687161	-0.175202	1.30077	3.28981	-0.077907	1.16186
			0.672024	1.061	-1.54198	0.916087	1.82492	0.272993	0.519445	0.687161	-0.173768	1.34747	3.32205	-0.0413131	1.16913
			0.673024	1.10836	-1.63141	0.897408	1.79641	0.258036	0.507182	0.723327	-0.175221	1.34003	3.33045	-0.0192779	1.18384
			0.673024	1.10328	-1.69415	0.890474	1.73938	0.277149	0.511343	0.759494	-0.190091	1.32451	3.3446	-0.0151004	1.18507
			0.674024	1.11214	-1.71638	0.878976	1.73938	0.266881	0.499433	0.79566	-0.185595	1.32551	3.34684	-0.00303992	1.17819
			0.675024	1.09035	-1.7268	0.859958	1.71086	0.256204	0.473289	0.831826	-0.174336	1.30109	3.34141	0.0289389	1.16579
			0.676024	1.1178	-1.82074	0.835191	1.73938	0.243483	0.474137	0.831826	-0.176575	1.21392	3.31873	0.0785873	1.14819
			0.677024	1.13505	-1.90576	0.806211	1.73938	0.209296	0.471637	0.831826	-0.171741	1.18757	3.30425	0.0906822	1.15142
			0.678024	1.11373	-1.94109	0.810636	1.73938	0.223694	0.472562	0.831826	-0.159661	1.20526	3.26932	0.0689105	1.16103
			0.678024	1.13631	-1.96274	0.823546	1.73938	0.254994	0.458897	0.831826	-0.152404	1.14422	3.2639	0.0699194	1.16872
			0.679024	1.15123	-2.00142	0.831244	1.73938	0.272862	0.456466	0.79566	-0.135753	1.09555	3.28638	0.073853	1.17353
			0.680024	1.17514	-2.05968	0.817812	1.73938	0.255719	0.494007	0.867993	-0.122791	1.06829	3.31332	0.0842045	1.1735
			0.681024	1.17613	-2.07934	0.811485	1.73938	0.210477	0.507976	0.904159	-0.144385	1.02053	3.30727	0.107094	1.1847
			0.682024	1.18038	-2.10981	0.822534	1.73938	0.197675	0.498864	0.940325	-0.154118	0.988705	3.29193	0.0972508	1.18685
			0.683024	1.1777	-2.17711	0.839637	1.73938	0.221528	0.519429	0.940325	-0.172841	0.953887	3.2827	0.110996	1.20014
			0.683024	1.17194	-2.2012	0.84749	1.73938	0.241017	0.517267	0.940325	-0.170867	0.90681	3.26468	0.137603	1.21372
			0.684024	1.17991	-2.2509	0.861263	1.76789	0.217662	0.520013	0.940325	-0.164029	0.902248	3.24481	0.150966	1.22384
			0.685024	1.16251	-2.23673	0.875335	1.76789	0.244575	0.527815	0.940325	-0.166113	0.887324	3.24475	0.145184	1.22465
			0.686024	1.15264	-2.12119	0.873842	1.73938	0.250511	0.566043	0.940325	-0.165497	0.851709	3.20243	0.144413	1.24961
			0.687024	1.1612	-2.08891	0.906571	1.73938	0.203708	0.55712	0.976492	-0.161435	0.861514	3.1535	0.162534	1.26233
			0.688024	1.16296	-2.09779	0.920587	1.71086	0.192701	0.551483	1.01266	-0.144211	0.869157	3.13515	0.165943	1.28535
			0.688024	1.14352	-2.06808	0.937429	1.71086	0.220857	0.557813	1.04882	-0.132217	0.863107	3.11758	0.170916	1.28661
			0.689024	1.13013	-1.99794	0.941893	1.71086	0.220822	0.590832	1.04882	-0.111675	0.856567	3.11164	0.16257	1.27131
			0.690024	1.14476	-1.9147	0.944658	1.71086	0.20927	0.629576	1.08499	-0.11277	0.836002	3.12076	0.178154	1.28643
			0.691024	1.14788	-1.85691	0.942486	1.71086	0.179627	0.660294	1.08499	-0.125999	0.83348	3.10981	0.173744	1.28056
			0.692024	1.14353	-1.80921	0.926592	1.71086	0.193535	0.682264	1.12116	-0.115002	0.850573	3.09852	0.155773	1.28638
			0.693024	1.17339	-1.79015	0.913106	1.71086	0.216372	0.684179	1.15732	-0.111602	0.834869	3.07972	0.15401	1.28248
			0.693024	1.17785	-1.70374	0.921255	1.71086	0.219259	0.719244	1.15732	-0.110819	0.831116	3.06099	0.176485	1.27709
			0.694024	1.16319	-1.66441	0.94908	1.68235	0.225429	0.739462	1.19349	-0.111151	0.792995	3.04465	0.174154	1.27649
			0.695024	1.16844	-1.66215	0.959222	1.65384	0.232614	0.755372	1.22966	-0.109639	0.834386	3.00062	0.17936	1.3051
			0.696024	1.21111	-1.63123	0.950502	1.62532	0.245604	0.758924	1.22966	-0.109901	0.834005	2.96082	0.188234	1.31468
			0.697024	1.16196	-1.61094	0.965606	1.62532	0.26229	0.758699	1.22966	-0.104908	0.820734	2.96641	0.20503	1.33621
			0.698024	1.18197	-1.65529	0.967849	1.59681	0.289438	0.740796	1.22966	-0.116931	0.837498	2.99053	0.224651	1.33391
			0.698024	1.21693	-1.60054	0.939842	1.56829	0.290288	0.734877	1.19349	-0.103469	0.845612	2.96854	0.241105	1.33891
			0.699024	1.287	-1.59224	0.912948	1.53978	0.283755	0.750343	1.19349	-0.0930757	0.832827	2.93521	0.256578	1.35685
			0.700024	1.2773	-1.49149	0.88954	1.53978	0.269096	0.762698	1.19349	-0.0847987	0.82048	2.9266	0.281734	1.35837
			0.701024	1.29807	-1.44835	0.87059	1.53978	0.302335	0.776862	1.26582	-0.095788	0.815317	2.93323	0.276687	1.37514
			0.702024	1.3165	-1.44643	0.875073	1.53978	0.270305	0.785528	1.26582	-0.105632	0.812584	2.90486	0.263853	1.40465
			0.703024	1.28718	-1.38711	0.859256	1.51126	0.25754	0.793956	1.26582	-0.125986	0.830131	2.9209	0.26395	1.40453
			0.703024	1.30045	-1.31112	0.855892	1.51126	0.26137	0.799356	1.22966	-0.124879	0.849861	2.91271	0.265075	1.39199
			0.704024	1.26286	-1.25151	0.876082	1.48275	0.243824	0.802531	1.22966	-0.11903	0.86267	2.86361	0.26774	1.38711
			0.705024	1.25248	-1.20666	0.889219	1.48275	0.235105	0.791312	1.22966	-0.10698	0.881963	2.87466	0.262636	1.38842
			0.706024	1.23111	-1.18211	0.87765	1.45423	0.220334	0.807623	1.26582	-0.11235	0.885106	2.88821	0.281009	1.40686
			0.707024	1.22558	-1.20433	0.848292	1.45423	0.178884	0.804933	1.26582	-0.114635	0.895949	2.8873	0.311415	1.43043
			0.708024	1.16815	-1.16931	0.815229	1.42572	0.156534	0.810168	1.22966	-0.113935	0.931539	2.87985	0.315085	1.42709
			0.708024	1.13876	-1.0852	0.768184	1.42572	0.188736	0.804401	1.15732	-0.1239	0.968073	2.86815	0.335084	1.42749
			0.709024	1.10694	-0.99523	0.718227	1.39721	0.212737	0.785604	1.12116	-0.123716	0.977407	2.87862	0.364053	1.44078
			0.710024	1.08186	-0.919987	0.693142	1.42572	0.207824	0.805764	1.08499	-0.119694	0.996513	2.91869	0.35623	1.43487
			0.711024	1.00366	-0.897625	0.666818	1.39721	0.207767	0.826829	1.12116	-0.10823	1.00314	2.9599	0.362909	1.43406
			0.712024	0.981079	-0.836715	0.638408	1.36869	0.207489	0.832231	1.08499	-0.108454	1.05845	2.98364	0.356046	1.42868
			0.713024	1.00061	-0.796644	0.604924	1.36869	0.175187	0.817752	1.04882	-0.112723	1.06157	3.0041	0.330289	1.44728
			0.713024	1.02006	-0.739285	0.612889	1.39721	0.175221	0.819927	1.04882	-0.107771	1.01182	2.98102	0.326565	1.46034
			0.714024	0.961382	-0.601643	0.621505	1.42572	0.162777	0.846969	1.01266	-0.0874969	1.04224	2.96211	0.31715	1.47069
			0.715024	0.940744	-0.481327	0.621473	1.45423	0.145816	0.85096	0.940325	-0.0811056	1.08841	2.94645	0.321305	1.46382
			0.716024	0.930239	-0.450483	0.638611	1.48275	0.122351	0.847848	0.904159	-0.0727771	1.11107	2.93904	0.317006	1.48035
			0.717024	0.930694	-0.43062	0.643455	1.48275	0.13446	0.865705	0.867993	-0.0771109	1.13299	2.94408	0.293828	1.48272
			0.718024	0.931702	-0.407089	0.630764	1.51126	0.0962174	0.865518	0.831826	-0.0665335	1.16061	2.94891	0.26107	1.5163
			0.718024	0.904144	-0.360269	0.625361	1.53978	0.0627233	0.85777	0.79566	-0.0620409	1.16378	2.93305	0.261957	1.5323
			0.719024	0.883712	-0.278012	0.631372	1.56829	-0.00121738	0.883674	0.79566	-0.0462993	1.18702	2.91991	0.269751	1.53737
			0.720024	0.839042	-0.213989	0.629712	1.59681	-0.0534635	0.908242	0.79566	-0.0721488	1.19205	2.90846	0.262177	1.52009
			0.721024	0.794583	-0.138365	0.635338	1.56829	-0.0980613	0.927392	0.79566	-0.0649597	1.19744	2.88505	0.260336	1.49627
			0.722024	0.774236	-0.0990859	0.666564	1.56829	-0.104487	0.923364	0.759494	-0.0753059	1.24386	2.87726	0.250379	1.50942
			0.723024	0.738858	-0.0914714	0.680227	1.56829	-0.106898	0.916472	0.687161	-0.0742851	1.29672	2.87168	0.23775	1.51435
			0.723024	0.689829	-0.0369888	0.655154	1.53978	-0.128954	0.926753	0.614828	-0.0784433	1.28879	2.85785	0.259151	1.51911
			0.724024	0.678051	0.0424813	0.645097	1.51126	-0.155395	0.902587	0.578662	-0.0505259	1.29165	2.85858	0.252836	1.5097
			0.725024	0.656136	0.109596	0.642974	1.53978	-0.208267	0.904723	0.578662	-0.0553299	1.34159	2.85167	0.241805	1.52203
			0.726024	0.600902	0.187227	0.63778	1.56829	-0.214719	0.871362	0.542495	-0.0598985	1.35174	2.85263	0.242812	1.51829
			0.727024	0.577781	0.194143	0.64538	1.56829	-0.238484	0.89108	0.470163	-0.0604293	1.36626	2.85483	0.248571	1.50309
			0.728024	0.550096	0.141932	0.673887	1.56829	-0.264823	0.87349	0.39783	-0.0703606	1.39482	2.86389	0.234209	1.48725
			0.728024	0.506536	0.119113	0.670944	1.56829	-0.274658	0.901453	0.325497	-0.0601938	1.4245	2.8985	0.215335	1.47572
			0.729024	0.462672	0.141558	0.663485	1.56829	-0.292401	0.911166	0.289331	-0.0589681	1.45307	2.91439	0.201564	1.46079
			0.730024	0.454574	0.13807	0.661197	1.56829	-0.304549	0.918161	0.253165	-0.0655893	1.47523	2.92511	0.218984	1.45858
			0.731024	0.44161	0.110342	0.650639	1.56829	-0.327519	0.906052	0.180832	-0.0729335	1.52733	2.92741	0.215209	1.46507
			0.732024	0.39673	0.0799352	0.664595	1.56829	-0.313551	0.874297	0.144665	-0.0810886	1.62744	2.89235	0.210344	1.43277
			0.733024	0.382599	0.0798123	0.663916	1.56829	-0.337201	0.869813	0.108499	-0.0854343	1.74142	2.86484	0.201507	1.40591
			0.733024	0.403596	0.0595285	0.671091	1.56829	-0.364607	0.830943	0.0723327	-0.0919489	1.8123	2.8685	0.211093	1.39477
			0.734024	0.389713	0.0406311	0.679095	1.56829	-0.385806	0.81073	0.0361664	-0.102506	1.85594	2.87392	0.222623	1.40177
			0.735024	0.324948	0.0570574	0.673672	1.53978	-0.396143	0.807095	0.0361664	-0.0955812	1.8967	2.86717	0.225508	1.42302
			0.736024	0.31404	0.082676	0.633563	1.51126	-0.427328	0.798371	-0.0361664	-0.0954128	1.96593	2.85318	0.2076	1.43994
			0.737024	0.333474	0.103122	0.597465	1.53978	-0.447871	0.784488	-0.108499	-0.0829448	2.02103	2.85555	0.192127	1.44197
			0.738024	0.292857	0.0635014	0.558811	1.53978	-0.486811	0.770557	-0.108499	-0.0621844	2.06644	2.85406	0.200311	1.43065
			0.738024	0.335731	0.0345041	0.520619	1.56829	-0.504562	0.739426	-0.108499	-0.0458398	2.14396	2.83361	0.174208	1.40578
			0.739024	0.336447	0.0647656	0.515847	1.56829	-0.554517	0.720416	-0.108499	-0.0215681	2.20634	2.79875	0.175295	1.41568
			0.740024	0.303337	0.0725092	0.502814	1.59681	-0.599208	0.721839	-0.0723327	-0.0141078	2.24819	2.79091	0.144151	1.41653
			0.741024	0.196488	0.116851	0.492609	1.62532	-0.627482	0.691773	-0.0723327	-0.0277532	2.30161	2.80369	0.111273	1.40299
			0.742024	0.181303	0.113101	0.481014	1.62532	-0.634693	0.691307	-0.108499	-0.0284225	2.36325	2.80608	0.0856972	1.39151
			0.743024	0.16246	0.0444107	0.460844	1.62532	-0.661047	0.681392	-0.144665	-0.0128096	2.41327	2.80149	0.0718658	1.38927
			0.743024	0.141183	0.0117657	0.460607	1.62532	-0.646101	0.672863	-0.180832	0.0137046	2.45684	2.81194	0.0887177	1.3762
			0.744024	0.126968	0.00502126	0.470592	1.59681	-0.685869	0.672353	-0.216998	0.0237175	2.49079	2.83439	0.0693125	1.36414
			0.745024	0.13069	0.00042413	0.485361	1.59681	-0.713075	0.649787	-0.253165	0.0422723	2.53362	2.84482	0.0709138	1.36636
			0.746024	0.184769	-0.0167794	0.500406	1.62532	-0.75089	0.628881	-0.253165	0.0456349	2.5245	2.8435	0.0610823	1.34431
			0.747024	0.203756	0.0277843	0.504395	1.65384	-0.746113	0.632844	-0.325497	0.0448583	2.55769	2.83435	0.0658126	1.35647
			0.748024	0.227129	0.00262264	0.507863	1.68235	-0.773483	0.611848	-0.361664	0.0442753	2.61433	2.82541	0.0437416	1.35278
			0.748024	0.223106	-0.0108198	0.50577	1.71086	-0.775527	0.609677	-0.433996	0.0587731	2.63391	2.83278	0.0173268	1.3265
			0.749024	0.243587	-0.0554074	0.514905	1.76789	-0.80052	0.591962	-0.470163	0.0676418	2.60622	2.84986	0.00430306	1.32917
			0.750024	0.250287	-0.0282296	0.556739	1.76789	-0.837519	0.555872	-0.470163	0.0653304	2.64666	2.85257	-0.0130899	1.32632
			0.751024	0.24966	0.0523169	0.574106	1.76789	-0.900273	0.545393	-0.470163	0.0537144	2.6989	2.83416	-0.0635603	1.29699
			0.752024	0.254224	0.0727503	0.586057	1.73938	-0.934269	0.517204	-0.506329	0.0415633	2.74324	2.80968	-0.095113	1.30061
			0.753024	0.297686	0.103861	0.614647	1.73938	-0.964814	0.523885	-0.578662	0.0304394	2.7822	2.79977	-0.128371	1.29952
			0.753024	0.321454	0.16474	0.652936	1.76789	-0.992029	0.553519	-0.614828	0.0254589	2.78626	2.76877	-0.146578	1.31601
			0.754024	0.334861	0.232776	0.680429	1.76789	-1.01737	0.547778	-0.614828	0.020229	2.86318	2.74309	-0.146067	1.31038
			0.755024	0.306717	0.256763	0.657881	1.76789	-1.04656	0.549602	-0.687161	0.0298663	2.92302	2.74024	-0.169231	1.29787
			0.756024	0.326505	0.260122	0.648154	1.76789	-1.06591	0.536517	-0.687161	0.0164767	2.88807	2.76054	-0.17965	1.28375
			0.757024	0.340433	0.221482	0.658337	1.76789	-1.07294	0.535232	-0.687161	0.0123588	2.86447	2.77115	-0.178539	1.28865
			0.758024	0.347993	0.214313	0.652303	1.73938	-1.08903	0.526806	-0.687161	0.0112245	2.85775	2.74934	-0.20252	1.27399
			0.758024	0.3463	0.27674	0.645108	1.73938	-1.09535	0.522353	-0.687161	0.00861498	2.84444	2.73051	-0.19053	1.28035
			0.759024	0.310655	0.353269	0.665785	1.71086	-1.0643	0.507992	-0.650995	0.0170051	2.85773	2.74186	-0.197551	1.2523
			0.760024	0.301881	0.386617	0.671647	1.71086	-1.03489	0.502433	-0.650995	0.0182728	2.87497	2.74025	-0.175635	1.23246
			0.761024	0.275448	0.349254	0.661452	1.71086	-1.01531	0.474407	-0.650995	0.00421377	2.83559	2.72233	-0.172359	1.23252
			0.762024	0.286054	0.275846	0.66496	1.68235	-1.00853	0.447751	-0.650995	0.0197005	2.84153	2.71329	-0.160848	1.23708
			0.763024	0.326226	0.214431	0.668183	1.65384	-1.01997	0.441638	-0.650995	0.0219873	2.87385	2.69983	-0.162789	1.2499
			0.763024	0.332312	0.182278	0.652703	1.65384	-1.02966	0.430692	-0.687161	0.0280157	2.79309	2.67692	-0.156292	1.24758
			0.764024	0.366507	0.205085	0.623771	1.62532	-1.01733	0.415102	-0.650995	0.037813	2.7677	2.67156	-0.144544	1.25602
			0.765024	0.369378	0.216118	0.625725	1.62532	-1.01513	0.404181	-0.614828	0.0388622	2.80387	2.67723	-0.157629	1.24471
			0.766024	0.384204	0.247952	0.645162	1.65384	-1.02486	0.40976	-0.578662	0.0241457	2.8377	2.65629	-0.178026	1.23423
			0.767024	0.386845	0.265785	0.650362	1.62532	-1.01651	0.409399	-0.614828	0.0173711	2.85686	2.6403	-0.179777	1.22984
			0.768024	0.436462	0.231	0.652078	1.56829	-1.00422	0.396997	-0.578662	0.0190671	2.88473	2.61371	-0.184598	1.22523
			0.768024	0.46921	0.233537	0.630418	1.53978	-1.01458	0.376907	-0.542495	0.0327274	2.89277	2.59271	-0.211903	1.24368
			0.769024	0.487054	0.257805	0.619849	1.53978	-1.00307	0.363171	-0.542495	0.0346493	2.87718	2.58879	-0.22393	1.23139
			0.770024	0.53791	0.274495	0.624751	1.53978	-0.989297	0.339806	-0.506329	0.0255889	2.85379	2.58252	-0.210651	1.22066
			0.771024	0.578601	0.302539	0.617059	1.53978	-0.991607	0.339609	-0.542495	0.025516	2.80088	2.56834	-0.198204	1.22084
			0.772024	0.597125	0.313792	0.610606	1.51126	-1.00631	0.3433	-0.542495	0.0144615	2.7861	2.55252	-0.205051	1.21748
			0.773024	0.581031	0.334462	0.634205	1.51126	-1.01328	0.339988	-0.506329	0.00464131	2.76626	2.5483	-0.207283	1.19078
			0.773024	0.59045	0.336649	0.620621	1.51126	-1.0227	0.365482	-0.470163	0.00416623	2.74071	2.5538	-0.192557	1.21401
			0.774024	0.59471	0.342246	0.616547	1.51126	-1.00453	0.396785	-0.433996	0.00682861	2.70495	2.56536	-0.183943	1.22334
			0.775024	0.585709	0.337178	0.606772	1.48275	-0.991814	0.432482	-0.433996	-0.00675379	2.6725	2.57488	-0.173802	1.25151
			0.776024	0.589434	0.351256	0.613264	1.48275	-0.997147	0.450845	-0.470163	-0.00506652	2.64783	2.56074	-0.184518	1.26048
			0.777024	0.62669	0.323346	0.621568	1.51126	-1.00286	0.465107	-0.470163	-0.0139703	2.65823	2.53886	-0.202328	1.26015
			0.778024	0.6303	0.274285	0.657698	1.51126	-1.01674	0.466338	-0.433996	-0.0210738	2.68072	2.53872	-0.199614	1.25249
			0.778024	0.658891	0.272801	0.687679	1.51126	-1.03084	0.458819	-0.433996	-0.0475677	2.69985	2.54776	-0.194194	1.25255
			0.779024	0.685041	0.264534	0.732029	1.51126	-1.02068	0.476992	-0.433996	-0.0779483	2.73677	2.56397	-0.208009	1.26446
			0.780024	0.685661	0.245723	0.789229	1.53978	-1.02794	0.510185	-0.433996	-0.102843	2.74939	2.60141	-0.213344	1.26313
			0.781024	0.6885	0.197586	0.786171	1.53978	-1.02812	0.521894	-0.470163	-0.13452	2.7465	2.63782	-0.211834	1.28102
			0.782024	0.693386	0.161857	0.79842	1.51126	-1.02485	0.517549	-0.470163	-0.145315	2.75235	2.66533	-0.183093	1.27832
			0.783024	0.737707	0.140726	0.813392	1.48275	-1.01819	0.543025	-0.506329	-0.150242	2.75214	2.67039	-0.158939	1.30646
			0.783024	0.770437	0.171611	0.833606	1.48275	-1.0422	0.544378	-0.470163	-0.159499	2.73308	2.66416	-0.147253	1.31792
			0.784024	0.765086	0.22859	0.828539	1.48275	-1.05205	0.542725	-0.433996	-0.16932	2.72056	2.65075	-0.142235	1.29976
			0.785024	0.76552	0.239169	0.820951	1.45423	-1.07183	0.540599	-0.433996	-0.194733	2.72265	2.63657	-0.146292	1.28431
			0.786024	0.787948	0.247144	0.832292	1.48275	-1.08017	0.538797	-0.39783	-0.211065	2.70018	2.61144	-0.142717	1.30696
			0.787024	0.781566	0.260688	0.839068	1.48275	-1.09608	0.54488	-0.39783	-0.229246	2.67778	2.59988	-0.163232	1.31125
			0.787024	0.766996	0.277525	0.832556	1.48275	-1.0885	0.543527	-0.39783	-0.245185	2.69494	2.61819	-0.163481	1.34634
			0.788024	0.770726	0.269756	0.84195	1.45423	-1.09201	0.533496	-0.39783	-0.261442	2.70285	2.62024	-0.171447	1.35426
			0.789024	0.784142	0.28597	0.846018	1.42572	-1.07687	0.538818	-0.39783	-0.270916	2.6995	2.62351	-0.160796	1.35264
			0.790024	0.823644	0.312595	0.846934	1.42572	-1.0598	0.54736	-0.361664	-0.281465	2.72834	2.61337	-0.155384	1.37796
			0.791024	0.844507	0.349655	0.861544	1.39721	-1.04296	0.572473	-0.325497	-0.298654	2.74891	2.60643	-0.129246	1.40405
			0.792024	0.854311	0.408404	0.868057	1.39721	-1.01346	0.592633	-0.325497	-0.314039	2.74566	2.60155	-0.12688	1.39403
			0.792024	0.863418	0.402113	0.906913	1.34018	-0.964094	0.590261	-0.325497	-0.326848	2.74295	2.59754	-0.113824	1.39191
			0.793024	0.870575	0.392744	0.928113	1.31166	-0.950356	0.603313	-0.253165	-0.325004	2.72063	2.6106	-0.0883032	1.39288
			0.794024	0.845042	0.365657	0.913616	1.28315	-0.947603	0.588758	-0.180832	-0.323065	2.70983	2.5949	-0.0847978	1.40897
			0.795024	0.880241	0.318488	0.870932	1.28315	-0.937846	0.580117	-0.144665	-0.317663	2.68569	2.59437	-0.0915976	1.40287
			0.796024	0.86024	0.289995	0.877678	1.31166	-0.909541	0.580711	-0.144665	-0.313513	2.64133	2.59894	-0.0931727	1.38597
			0.797024	0.892344	0.259352	0.901819	1.31166	-0.897728	0.577779	-0.108499	-0.325932	2.63085	2.58911	-0.0926662	1.37052
			0.797024	0.871233	0.217522	0.896062	1.31166	-0.896242	0.569998	-0.108499	-0.330469	2.67856	2.57202	-0.107703	1.38588
			0.798024	0.85088	0.187347	0.899988	1.31166	-0.912863	0.565711	-0.0723327	-0.331888	2.70276	2.54683	-0.118186	1.39519
			0.799024	0.879261	0.155357	0.903791	1.28315	-0.918549	0.564841	-0.0723327	-0.344104	2.71947	2.57207	-0.110098	1.41088
			0.800024	0.934514	0.0636482	0.919743	1.28315	-0.93691	0.541861	-0.0723327	-0.3633	2.73243	2.61409	-0.126475	1.42666
			0.801024	0.966438	-0.0434252	0.920372	1.28315	-0.951254	0.52652	-0.0361664	-0.381796	2.71808	2.60607	-0.1276	1.45188
			0.802024	0.980929	-0.076536	0.927101	1.28315	-0.953768	0.534445	-0.0361664	-0.408079	2.73163	2.59531	-0.141167	1.46401
			0.802024	1.00814	-0.0268602	0.92636	1.22612	-0.958047	0.567226	-0.0723327	-0.430045	2.78683	2.62439	-0.159172	1.44793
			0.803024	1.02369	0.0483146	0.899652	1.22612	-0.969524	0.561293	-0.0723327	-0.444233	2.84734	2.65013	-0.16429	1.44099
			0.804024	1.01851	0.0848943	0.894873	1.22612	-0.972462	0.531965	-0.0723327	-0.45859	2.86713	2.67792	-0.149879	1.43907
			0.805024	1.01714	0.0799598	0.87741	1.25463	-0.972445	0.531222	-0.0723327	-0.482701	2.93782	2.70821	-0.138131	1.44727
			0.806024	1.00817	0.0853396	0.906436	1.25463	-0.990449	0.516916	-0.0723327	-0.501468	2.96029	2.72535	-0.148958	1.44516
			0.807024	1.01959	0.101997	0.929388	1.28315	-0.986692	0.515479	-0.108499	-0.519168	2.95254	2.74401	-0.150451	1.44292
			0.807024	1.03459	0.095822	0.907863	1.31166	-0.963246	0.510618	-0.108499	-0.533043	2.93849	2.76619	-0.143175	1.46237
			0.808024	1.05342	0.111446	0.920543	1.34018	-0.955893	0.507828	-0.108499	-0.541621	2.91464	2.80487	-0.13625	1.44973
			0.809024	1.0543	0.0993031	0.944406	1.36869	-0.948425	0.513208	-0.108499	-0.537415	2.94933	2.82535	-0.145276	1.43832
			0.810024	1.05252	0.0656896	0.970545	1.39721	-0.945241	0.511734	-0.108499	-0.546721	2.9978	2.84744	-0.119287	1.4288
			0.811024	1.03601	0.0491192	0.993505	1.39721	-0.96427	0.50869	-0.0723327	-0.559247	3.01694	2.85095	-0.0930993	1.42279
			0.812024	0.99553	0.0200987	0.975084	1.42572	-0.99051	0.501536	-0.0723327	-0.572291	3.02589	2.85249	-0.105797	1.43244
			0.812024	0.977707	0.0124473	0.993651	1.45423	-0.9959	0.473068	-0.0723327	-0.593485	3.07326	2.87559	-0.100872	1.45006
			0.813024	0.935322	0.0528025	1.00464	1.48275	-1.00352	0.476966	-0.108499	-0.605961	3.08174	2.91299	-0.101536	1.46568
			0.814024	0.93558	0.112306	1.00629	1.51126	-1.01287	0.459322	-0.144665	-0.613679	3.10193	2.92992	-0.0741713	1.48589
			0.815024	0.943472	0.126309	1.00889	1.53978	-1.02573	0.435995	-0.144665	-0.609296	3.09746	2.93783	-0.0929561	1.48708
			0.816024	0.95493	0.128483	0.998158	1.56829	-1.04503	0.410105	-0.180832	-0.615681	3.09806	2.95426	-0.0968352	1.48725
			0.817024	0.969259	0.195401	1.00069	1.56829	-1.04889	0.368802	-0.144665	-0.608573	3.08652	2.96064	-0.10214	1.47866
			0.817024	0.949433	0.263751	0.999076	1.53978	-1.04249	0.340612	-0.0723327	-0.612182	3.0972	2.96965	-0.0915501	1.46931
			0.818024	0.941274	0.320376	1.00473	1.51126	-1.03846	0.331663	-0.0361664	-0.619984	3.10792	2.98215	-0.0708273	1.44981
			0.819024	0.930762	0.339368	0.983362	1.53978	-1.03354	0.325773	0	-0.625001	3.11713	2.99848	-0.0333075	1.44098
			0.820024	0.88346	0.31283	0.995833	1.53978	-1.04009	0.316516	0.0361664	-0.625945	3.12107	3.00836	-0.0189179	1.41526
			0.821024	0.846308	0.339913	0.980458	1.59681	-1.05995	0.321355	0.0723327	-0.616663	3.10885	3.01186	0.0188469	1.41165
			0.822024	0.815928	0.336385	0.96313	1.56829	-1.07607	0.32365	0.144665	-0.620448	3.10037	3.00302	0.0553133	1.41298
			0.822024	0.809834	0.36397	0.954577	1.56829	-1.08012	0.320221	0.180832	-0.621038	3.1105	2.96175	0.0565396	1.39671
			0.823024	0.769458	0.332949	0.953366	1.59681	-1.08124	0.32065	0.216998	-0.616788	3.11598	2.9311	0.043993	1.38963
			0.824024	0.75433	0.353965	0.964286	1.59681	-1.07818	0.309251	0.180832	-0.620532	3.11999	2.93588	0.0434014	1.3587
			0.825024	0.722407	0.400937	0.94337	1.62532	-1.0727	0.305715	0.144665	-0.627533	3.11607	2.93822	0.0339156	1.32615
			0.826024	0.72149	0.359347	0.97516	1.65384	-1.08037	0.320842	0.144665	-0.645293	3.12033	2.93882	0.0508687	1.32063
			0.827024	0.715527	0.340382	0.985909	1.68235	-1.07792	0.332105	0.144665	-0.651567	3.13933	2.94023	0.0686987	1.31392
			0.827024	0.715695	0.366297	0.971259	1.68235	-1.07266	0.331276	0.180832	-0.644989	3.17604	2.94906	0.0798176	1.29729
			0.828024	0.709432	0.374633	0.956113	1.65384	-1.06836	0.318414	0.180832	-0.644968	3.23065	2.9316	0.114323	1.28768
			0.829024	0.698757	0.321566	0.941191	1.68235	-1.05204	0.342501	0.180832	-0.642521	3.26477	2.92276	0.108801	1.27348
			0.830024	0.688534	0.290163	0.91698	1.68235	-1.03911	0.375012	0.216998	-0.649884	3.2904	2.91861	0.118751	1.24956
			0.831024	0.682441	0.288126	0.912661	1.68235	-1.03358	0.3756	0.289331	-0.662194	3.31157	2.89572	0.103631	1.23903
			0.832024	0.660657	0.317162	0.925672	1.68235	-1.01355	0.365591	0.325497	-0.664739	3.33117	2.92071	0.0904434	1.23061
			0.832024	0.670473	0.340299	0.906466	1.68235	-0.993219	0.347843	0.325497	-0.656496	3.34796	2.90178	0.052091	1.2025
			0.833024	0.678325	0.315534	0.900111	1.68235	-0.986046	0.341866	0.325497	-0.652372	3.36734	2.92148	0.0627601	1.2131
			0.834024	0.686204	0.290588	0.880954	1.71086	-1.00124	0.340289	0.325497	-0.639499	3.38289	2.93989	0.0568457	1.20858
			0.835024	0.680218	0.360707	0.8587	1.73938	-1.01136	0.331055	0.289331	-0.647653	3.38023	2.94138	0.0646295	1.19912
			0.836024	0.669497	0.406515	0.847581	1.79641	-1.00229	0.329788	0.289331	-0.657327	3.37204	2.95916	0.0912922	1.18495
			0.837024	0.625845	0.461813	0.885843	1.79641	-0.996255	0.319859	0.325497	-0.668232	3.36662	2.97644	0.103215	1.21157
			0.837024	0.610838	0.510573	0.901885	1.79641	-0.988814	0.297001	0.325497	-0.68034	3.36357	3.02676	0.11468	1.21614
			0.838024	0.552854	0.533827	0.87625	1.79641	-0.994539	0.286251	0.289331	-0.676372	3.36117	3.04647	0.136875	1.21981
			0.839024	0.534555	0.561167	0.877439	1.79641	-1.00255	0.284178	0.325497	-0.683263	3.34784	3.07251	0.15508	1.19958
			0.840024	0.52842	0.591228	0.841664	1.79641	-0.9914	0.279525	0.361664	-0.707809	3.33088	3.10136	0.150215	1.18796
			0.841024	0.492318	0.641927	0.832231	1.82492	-0.975299	0.289958	0.39783	-0.716726	3.30562	3.10788	0.164682	1.18107
			0.842024	0.442014	0.716981	0.826049	1.82492	-0.950883	0.311004	0.39783	-0.706075	3.2874	3.07789	0.177809	1.17073
			0.842024	0.406505	0.789405	0.806576	1.85344	-0.928528	0.330941	0.39783	-0.701501	3.30799	3.08315	0.184016	1.14362
			0.843024	0.391725	0.816839	0.812658	1.85344	-0.919163	0.3324	0.433996	-0.696287	3.34294	3.09812	0.181066	1.12587
			0.844024	0.379398	0.86139	0.810229	1.85344	-0.894252	0.301772	0.506329	-0.683679	3.36909	3.10887	0.188664	1.1348
			0.845024	0.342283	0.869667	0.796305	1.85344	-0.855122	0.3051	0.506329	-0.676173	3.36948	3.07703	0.182448	1.13507
			0.846024	0.305165	0.862023	0.782732	1.85344	-0.846754	0.330799	0.506329	-0.672039	3.36572	3.07198	0.157723	1.13864
			0.847024	0.281328	0.826194	0.791974	1.85344	-0.84782	0.344524	0.506329	-0.664251	3.3476	3.07056	0.153407	1.14264
			0.847024	0.272	0.802197	0.782414	1.82492	-0.821837	0.362783	0.542495	-0.659279	3.33027	3.06882	0.160618	1.13721
			0.848024	0.280314	0.782835	0.778007	1.82492	-0.809015	0.393616	0.542495	-0.657172	3.34913	3.08092	0.157443	1.13362
			0.849024	0.244259	0.79397	0.785556	1.76789	-0.80745	0.39308	0.542495	-0.653896	3.37312	3.08028	0.1612	1.14325
			0.850024	0.223282	0.801923	0.783756	1.76789	-0.793016	0.391392	0.542495	-0.652599	3.39912	3.08414	0.162206	1.16332
			0.851024	0.22552	0.805734	0.758693	1.73938	-0.78028	0.406795	0.542495	-0.664359	3.36828	3.0882	0.165831	1.18139
			0.852024	0.195155	0.87	0.764069	1.73938	-0.750269	0.417333	0.542495	-0.68651	3.28998	3.06765	0.182524	1.19404
			0.852024	0.201057	0.920143	0.749155	1.71086	-0.729061	0.42368	0.506329	-0.696167	3.27309	3.05748	0.20463	1.20841
			0.853024	0.238546	0.982299	0.742176	1.65384	-0.708845	0.439122	0.506329	-0.700883	3.28422	3.04109	0.216767	1.2186
			0.854024	0.240855	1.02101	0.740222	1.62532	-0.697776	0.445605	0.542495	-0.696186	3.25949	3.03438	0.219335	1.21462
			0.855024	0.246402	1.00348	0.733303	1.56829	-0.69657	0.445347	0.542495	-0.686853	3.24154	3.00051	0.22832	1.21004
			0.856024	0.245075	0.987179	0.699934	1.51126	-0.695916	0.4678	0.542495	-0.680628	3.25512	2.99085	0.224324	1.21418
			0.857024	0.238754	1.01567	0.718641	1.48275	-0.691942	0.49382	0.578662	-0.686286	3.25638	3.00776	0.229464	1.21404
			0.857024	0.22518	1.00523	0.734074	1.48275	-0.662726	0.514505	0.578662	-0.687866	3.24333	3.0109	0.234254	1.19755
			0.858024	0.204155	1.0206	0.751723	1.48275	-0.650213	0.512967	0.578662	-0.680888	3.24593	3.00733	0.22998	1.18135
			0.859024	0.204742	1.01492	0.756858	1.48275	-0.641502	0.515096	0.542495	-0.674936	3.27145	3.02805	0.233092	1.16992
			0.860024	0.201442	1.00942	0.765596	1.51126	-0.624088	0.517961	0.506329	-0.666465	3.27143	3.01079	0.219997	1.16838
			0.861024	0.176392	1.06495	0.786371	1.53978	-0.603821	0.526633	0.506329	-0.652776	3.23827	2.98562	0.194708	1.17102
			0.862024	0.152053	1.10953	0.745882	1.53978	-0.579256	0.550898	0.470163	-0.646922	3.2079	2.9741	0.18472	1.18383
			0.862024	0.154895	1.11071	0.764101	1.56829	-0.543437	0.532251	0.470163	-0.655085	3.18496	2.96564	0.173498	1.18098
			0.863024	0.164865	1.14869	0.746113	1.53978	-0.530917	0.512316	0.39783	-0.652017	3.15389	2.96219	0.164473	1.16653
			0.864024	0.130122	1.21746	0.784833	1.53978	-0.528266	0.526939	0.325497	-0.647024	3.12865	2.98352	0.148513	1.15679
			0.865024	0.0942315	1.31327	0.806715	1.53978	-0.522431	0.54197	0.289331	-0.650525	3.14421	2.98903	0.133344	1.15074
			0.866024	0.0819515	1.32581	0.821678	1.53978	-0.509164	0.55268	0.289331	-0.649586	3.14147	2.98576	0.115285	1.15218
			0.867024	0.0759038	1.33217	0.812796	1.53978	-0.509687	0.557196	0.325497	-0.640194	3.13788	2.97911	0.114983	1.15247
			0.867024	0.0627678	1.42577	0.81474	1.48275	-0.484959	0.546357	0.325497	-0.627227	3.13805	2.97957	0.111699	1.15863
			0.868024	0.0479648	1.46916	0.823513	1.45423	-0.467499	0.533435	0.289331	-0.613771	3.13611	3.00051	0.099043	1.16385
			0.869024	0.0146141	1.47438	0.820288	1.42572	-0.443202	0.529107	0.253165	-0.607712	3.11411	2.99397	0.0929607	1.17404
			0.870024	-0.00950245	1.43467	0.800631	1.42572	-0.411393	0.525642	0.253165	-0.61145	3.04406	3.01284	0.0762139	1.19219
			0.871024	-0.037735	1.50486	0.806734	1.42572	-0.393765	0.511865	0.253165	-0.619779	2.99679	3.04325	0.0766549	1.19622
			0.872024	-0.0696129	1.51657	0.83656	1.42572	-0.393759	0.492644	0.216998	-0.617695	2.99448	3.05399	0.0859105	1.20594
			0.872024	-0.116715	1.49853	0.85475	1.39721	-0.374763	0.496603	0.180832	-0.607056	2.9851	3.04393	0.0908976	1.20973
			0.873024	-0.143592	1.46757	0.854396	1.39721	-0.388309	0.503604	0.216998	-0.615254	2.94918	3.04961	0.091612	1.20744
			0.874024	-0.187803	1.46656	0.861976	1.39721	-0.413768	0.505244	0.216998	-0.625375	2.9176	3.06984	0.0981068	1.21003
			0.875024	-0.231609	1.40706	0.860302	1.36869	-0.418215	0.509005	0.216998	-0.617381	2.91038	3.04527	0.112711	1.2261
			0.876024	-0.2682	1.38092	0.861186	1.36869	-0.433233	0.524437	0.216998	-0.613071	2.90004	3.05718	0.109317	1.23119
			0.877024	-0.309424	1.31207	0.866411	1.36869	-0.423132	0.545785	0.253165	-0.609798	2.94283	3.06314	0.0975342	1.22291
			0.877024	-0.329375	1.27137	0.89661	1.34018	-0.412263	0.558697	0.216998	-0.608925	2.97842	3.07464	0.0897757	1.20894
			0.878024	-0.347456	1.26929	0.899994	1.31166	-0.416684	0.559934	0.180832	-0.607885	2.97703	3.06189	0.0893738	1.19716
			0.879024	-0.370447	1.20501	0.879715	1.31166	-0.434251	0.577247	0.216998	-0.599805	3.02053	3.00793	0.0769173	1.20574
			0.880024	-0.33454	1.19175	0.908064	1.31166	-0.43836	0.611922	0.253165	-0.594557	3.01364	3.0196	0.0546646	1.20705
			0.881024	-0.308364	1.2295	0.915674	1.31166	-0.410022	0.632152	0.216998	-0.582054	3.0115	3.01911	0.0262829	1.19825
			0.882024	-0.282268	1.23105	0.964272	1.31166	-0.394969	0.643749	0.180832	-0.554663	3.02091	3.01228	0.0261893	1.20174
			0.882024	-0.271598	1.26422	0.976902	1.31166	-0.389256	0.643416	0.144665	-0.545537	3.05655	3.02121	0.0149074	1.20253
			0.883024	-0.274928	1.24557	0.988582	1.31166	-0.380409	0.642131	0.180832	-0.547054	3.0575	3.05623	0.00417293	1.20246
			0.884024	-0.244677	1.19838	1.00537	1.31166	-0.387358	0.649723	0.180832	-0.54777	3.0331	3.07603	-0.00311553	1.22782
			0.885024	-0.239482	1.25885	0.992683	1.31166	-0.369912	0.652026	0.180832	-0.54415	2.98894	3.07959	-0.00971468	1.23674
			0.886024	-0.231569	1.1876	1.03035	1.28315	-0.364728	0.650951	0.144665	-0.53568	2.95944	3.06325	-0.018206	1.23456
			0.887024	-0.194988	1.10685	1.04588	1.28315	-0.392839	0.652752	0.144665	-0.532426	2.93194	3.07904	-0.0126487	1.24029
			0.887024	-0.197924	1.09677	1.04727	1.31166	-0.380936	0.657261	0.144665	-0.540562	2.89137	3.08064	-0.00542139	1.23726
			0.888024	-0.201706	1.18687	1.0307	1.28315	-0.348518	0.653064	0.144665	-0.547841	2.83698	3.05323	-0.0130345	1.23224
			0.889024	-0.195615	1.20902	0.990314	1.28315	-0.346482	0.651059	0.144665	-0.54325	2.81895	3.04402	-0.0167756	1.22398
			0.890024	-0.210322	1.1947	0.974339	1.28315	-0.366802	0.650241	0.180832	-0.52771	2.82922	3.01164	-0.0228482	1.22959
			0.891024	-0.204477	1.18037	0.941955	1.31166	-0.379525	0.639855	0.180832	-0.505954	2.82582	3.0239	-0.0304174	1.21601
			0.892024	-0.172189	1.13245	0.921992	1.28315	-0.380601	0.647385	0.180832	-0.48505	2.82222	3.00087	-0.0411787	1.20262
			0.892024	-0.149309	1.13002	0.907345	1.28315	-0.385752	0.657117	0.180832	-0.463862	2.83396	2.99742	-0.0502895	1.19421
			0.893024	-0.106188	1.07006	0.887224	1.28315	-0.405993	0.660279	0.216998	-0.430708	2.85613	3.02219	-0.0616504	1.19905
			0.894024	-0.092252	1.02502	0.879723	1.31166	-0.421808	0.660228	0.253165	-0.393923	2.88111	3.05555	-0.0721477	1.19885
			0.895024	-0.124609	1.03808	0.885334	1.36869	-0.421504	0.665752	0.289331	-0.359458	2.85765	3.08466	-0.0738926	1.18377
			0.896024	-0.161731	1.03271	0.861899	1.36869	-0.433465	0.687559	0.325497	-0.343993	2.84651	3.08583	-0.0800143	1.16162
			0.897024	-0.197342	0.930146	0.869976	1.36869	-0.434618	0.705757	0.325497	-0.331092	2.83409	3.09665	-0.0804259	1.13764
			0.897024	-0.233172	0.896754	0.911553	1.36869	-0.413976	0.7074	0.361664	-0.321867	2.81659	3.0927	-0.0887834	1.11599
			0.898024	-0.261288	0.816895	0.903617	1.39721	-0.394597	0.701178	0.361664	-0.295998	2.80314	3.08758	-0.100867	1.10786
			0.899024	-0.262368	0.838205	0.909039	1.34018	-0.392613	0.684773	0.361664	-0.271181	2.79464	3.07249	-0.0855328	1.12396
			0.900024	-0.3027	0.754789	0.923705	1.31166	-0.401871	0.688413	0.361664	-0.268664	2.77344	3.08392	-0.0557012	1.15154
			0.901024	-0.343742	0.662727	0.933794	1.28315	-0.413208	0.701557	0.361664	-0.263142	2.75627	3.07817	-0.047413	1.14987
			0.902024	-0.357612	0.620849	0.902017	1.28315	-0.41589	0.707187	0.289331	-0.250028	2.73249	3.0909	-0.0440046	1.14427
			0.902024	-0.340406	0.588822	0.874622	1.25463	-0.425179	0.702148	0.289331	-0.248591	2.75166	3.1158	-0.0357257	1.14143
			0.903024	-0.343611	0.549758	0.901612	1.25463	-0.445735	0.693628	0.289331	-0.240567	2.77202	3.14354	-0.03641	1.13781
			0.904024	-0.377124	0.537992	0.88785	1.22612	-0.465448	0.708113	0.289331	-0.219797	2.79586	3.15112	-0.0358801	1.1245
			0.905024	-0.375374	0.537376	0.88436	1.1976	-0.45624	0.73262	0.289331	-0.207223	2.82679	3.15427	-0.0297498	1.12662
			0.906024	-0.376764	0.540444	0.851206	1.22612	-0.429053	0.733584	0.289331	-0.184509	2.85779	3.15227	-0.0271253	1.14154
			0.907024	-0.349069	0.49567	0.827302	1.22612	-0.418789	0.716216	0.289331	-0.165112	2.84443	3.1777	-0.0187835	1.15176
			0.907024	-0.373188	0.461839	0.820093	1.25463	-0.424872	0.703009	0.289331	-0.157177	2.83823	3.18382	-0.00778124	1.16324
			0.908024	-0.385997	0.387102	0.841515	1.25463	-0.424746	0.719021	0.289331	-0.152564	2.88625	3.19732	-0.0172297	1.16807
			0.909024	-0.401499	0.314041	0.842583	1.25463	-0.429986	0.757641	0.289331	-0.1555	2.90097	3.21758	-0.0434031	1.17848
			0.910024	-0.40094	0.289978	0.827505	1.25463	-0.426708	0.773655	0.325497	-0.155039	2.89631	3.19519	-0.0601292	1.18275
			0.911024	-0.36636	0.25307	0.83768	1.28315	-0.437344	0.778112	0.361664	-0.149255	2.908	3.20178	-0.0658218	1.18373
			0.911024	-0.348776	0.211017	0.873926	1.31166	-0.442134	0.792237	0.433996	-0.148781	2.93844	3.19524	-0.0721847	1.16931
			0.912024	-0.339688	0.158584	0.866257	1.31166	-0.465937	0.800034	0.470163	-0.13674	2.95023	3.17292	-0.0772806	1.15725
			0.913024	-0.329725	0.150531	0.854165	1.31166	-0.46478	0.810852	0.470163	-0.123472	2.91283	3.15359	-0.0867406	1.1594
			0.914024	-0.32463	0.181461	0.844897	1.28315	-0.495812	0.821763	0.470163	-0.11444	2.86866	3.186	-0.0929199	1.17002
			0.915024	-0.322045	0.202292	0.863303	1.28315	-0.520753	0.812799	0.433996	-0.0923851	2.82902	3.18973	-0.0890162	1.18145
			0.916024	-0.330779	0.204483	0.868801	1.28315	-0.510391	0.800222	0.433996	-0.0709449	2.80315	3.16731	-0.0886723	1.18047
			0.916024	-0.321869	0.242064	0.855675	1.28315	-0.49537	0.784454	0.433996	-0.0678067	2.77894	3.1631	-0.0965508	1.17275
			0.917024	-0.304559	0.230361	0.858812	1.25463	-0.491965	0.78302	0.433996	-0.0556917	2.75691	3.13586	-0.0905054	1.17145
			0.918024	-0.279591	0.221201	0.862018	1.25463	-0.495263	0.792177	0.433996	-0.0384322	2.72334	3.13692	-0.0935894	1.18451
			0.919024	-0.257931	0.223754	0.852413	1.25463	-0.507589	0.796949	0.433996	-0.0119221	2.71218	3.13986	-0.0986081	1.19094
			0.920024	-0.249331	0.199306	0.861682	1.25463	-0.520023	0.814803	0.433996	0.0063178	2.69564	3.1392	-0.0875075	1.1954
			0.921024	-0.240563	0.231522	0.879447	1.28315	-0.502914	0.832832	0.433996	0.0144444	2.66248	3.16901	-0.0884235	1.19394
			0.921024	-0.263385	0.238928	0.871459	1.28315	-0.516491	0.839229	0.433996	0.015313	2.66213	3.147	-0.0932308	1.20556
			0.922024	-0.299043	0.164073	0.8656	1.28315	-0.520112	0.829303	0.433996	0.0204736	2.65295	3.14986	-0.0693934	1.22573
			0.923024	-0.336392	0.0666335	0.846087	1.25463	-0.531397	0.832293	0.433996	0.0211555	2.65629	3.13443	-0.0473806	1.23511
			0.924024	-0.345083	0.0107173	0.835398	1.25463	-0.535348	0.838715	0.433996	0.0242775	2.641	3.10268	-0.0428014	1.22357
			0.925024	-0.342419	0.0268144	0.831261	1.25463	-0.553559	0.841505	0.39783	0.0365982	2.61969	3.06573	-0.0375017	1.22381
			0.926024	-0.390506	0.085787	0.826407	1.25463	-0.535469	0.864375	0.39783	0.0514358	2.63712	3.03561	-0.0307182	1.22263
			0.926024	-0.412278	0.0871195	0.822817	1.22612	-0.554238	0.853953	0.39783	0.062966	2.66068	3.04543	-0.0157539	1.22547
			0.927024	-0.419921	0.145438	0.775114	1.22612	-0.54253	0.855013	0.39783	0.0656889	2.64474	3.05864	0.00535108	1.23336
			0.928024	-0.44706	0.211048	0.789723	1.22612	-0.505922	0.87033	0.470163	0.0667953	2.61964	3.07911	0.0133601	1.21816
			0.929024	-0.45131	0.213234	0.807933	1.28315	-0.499086	0.860152	0.433996	0.0801566	2.61433	3.1138	0.0131389	1.2023
			0.930024	-0.437545	0.188276	0.798381	1.31166	-0.490206	0.836896	0.39783	0.0983896	2.64594	3.11844	0.0164841	1.19612
			0.931024	-0.450522	0.150075	0.83064	1.31166	-0.484897	0.824024	0.361664	0.109584	2.64374	3.13604	0.0252144	1.20184
			0.931024	-0.463677	0.124913	0.852116	1.31166	-0.463012	0.823409	0.361664	0.110852	2.59386	3.16185	0.0405858	1.20938
			0.932024	-0.466068	0.107086	0.872918	1.31166	-0.445032	0.825921	0.361664	0.107297	2.53533	3.16694	0.0428823	1.21511
			0.933024	-0.486614	0.0814302	0.853543	1.31166	-0.428203	0.841084	0.39783	0.0985595	2.47903	3.17276	0.0569715	1.21879
			0.934024	-0.542785	0.100177	0.853981	1.34018	-0.424304	0.843251	0.39783	0.084919	2.42606	3.16785	0.0770002	1.22759
			0.935024	-0.608842	0.154965	0.838725	1.34018	-0.431933	0.856915	0.39783	0.0655038	2.3955	3.16371	0.0666009	1.2317
			0.936024	-0.633705	0.199018	0.821654	1.34018	-0.410689	0.865931	0.361664	0.0373347	2.3937	3.13678	0.0396969	1.23576
			0.936024	-0.636651	0.136538	0.825479	1.34018	-0.393088	0.866494	0.361664	0.0232205	2.39592	3.1141	0.0397374	1.25214
			0.937024	-0.633648	0.0901587	0.843792	1.34018	-0.381267	0.85223	0.325497	0.0292545	2.43244	3.11683	0.0424221	1.26702
			0.938024	-0.619068	0.0751359	0.832745	1.34018	-0.377867	0.842727	0.289331	0.0344135	2.4444	3.10276	0.0324189	1.28997
			0.939024	-0.599882	0.068386	0.807714	1.36869	-0.400067	0.836471	0.325497	0.0369966	2.46058	3.10598	0.0239736	1.30844
			0.940024	-0.596858	0.101312	0.768691	1.36869	-0.392788	0.826526	0.325497	0.0213303	2.44598	3.08824	0.0176959	1.32216
			0.941024	-0.622031	0.0894641	0.748971	1.36869	-0.403395	0.839431	0.325497	0.00742654	2.46313	3.09487	-0.0157783	1.32316
			0.941024	-0.599303	0.103066	0.708967	1.39721	-0.40567	0.84619	0.289331	0.0088556	2.4879	3.11282	-0.0468912	1.3085
			0.942024	-0.544516	0.166661	0.669161	1.42572	-0.417181	0.844159	0.253165	0.00663561	2.4709	3.09035	-0.0459353	1.30992
			0.943024	-0.502086	0.192616	0.657095	1.42572	-0.437057	0.840985	0.289331	0.000688135	2.44995	3.10228	-0.033007	1.32606
			0.944024	-0.47686	0.223441	0.66432	1.42572	-0.465304	0.812521	0.289331	0.00172242	2.40941	3.10068	-0.024032	1.33854
			0.945024	-0.44502	0.229624	0.642394	1.42572	-0.457446	0.817332	0.253165	-0.00628169	2.40465	3.08292	-0.0284641	1.34457
			0.946024	-0.402243	0.261098	0.656108	1.45423	-0.443526	0.808349	0.253165	-0.00402134	2.39587	3.06263	-0.0389602	1.34548
			0.946024	-0.383017	0.24578	0.658286	1.45423	-0.445886	0.791589	0.289331	-0.000448739	2.41414	3.05247	-0.0530095	1.34276
			0.947024	-0.363319	0.16406	0.635561	1.42572	-0.475103	0.777698	0.289331	-0.00872227	2.39035	3.06635	-0.07198	1.33858
			0.948024	-0.353362	0.0435795	0.589404	1.42572	-0.503653	0.754277	0.289331	-0.0135645	2.37165	3.05393	-0.0706675	1.33058
			0.949024	-0.366461	0.0044742	0.566713	1.42572	-0.516016	0.77072	0.289331	-0.00592356	2.35514	3.02803	-0.06181	1.32324
			0.950024	-0.379906	0.053215	0.509604	1.39721	-0.548753	0.775808	0.289331	0.00103345	2.33782	3.02024	-0.0358822	1.32149
			0.951024	-0.35283	0.0266649	0.484506	1.42572	-0.558617	0.734556	0.289331	0.00520063	2.32309	3.017	-0.0120442	1.30663
			0.951024	-0.36473	0.044173	0.474333	1.42572	-0.593666	0.71223	0.253165	0.0107049	2.3174	3.02509	0.00227348	1.29266
			0.952024	-0.38696	0.110303	0.444225	1.45423	-0.6188	0.726559	0.216998	-0.0043563	2.27064	3.05326	0.0126689	1.28243
			0.953024	-0.387421	0.0987117	0.432526	1.42572	-0.633002	0.719493	0.180832	-0.0067917	2.2814	3.05813	0.0207902	1.27704
			0.954024	-0.368441	0.0952681	0.413335	1.42572	-0.641221	0.715956	0.144665	0.000173006	2.29421	3.04402	0.0245939	1.28324
			0.955024	-0.346389	0.0938885	0.404199	1.45423	-0.657328	0.730544	0.108499	-0.00893048	2.30401	3.05596	0.0298375	1.26889
			0.956024	-0.321499	0.0345758	0.3587	1.45423	-0.663938	0.717439	0.108499	-0.00918281	2.32885	3.05744	0.0395688	1.25143
			0.956024	-0.317061	0.0350833	0.311606	1.45423	-0.653593	0.718318	0.0723327	-0.0196568	2.35684	3.04413	0.0547976	1.22332
			0.957024	-0.296926	0.0770141	0.296095	1.51126	-0.666868	0.718421	0.108499	-0.0168637	2.36371	3.05197	0.0600772	1.21502
			0.958024	-0.278777	0.0109236	0.273129	1.51126	-0.703876	0.718061	0.0723327	-0.00990448	2.40114	3.04586	0.0550212	1.21708
			0.959024	-0.264661	0.0442611	0.245831	1.53978	-0.69215	0.717747	0.0361664	-0.0216317	2.42756	3.07524	0.0529853	1.2099
			0.960024	-0.277352	0.0257415	0.228068	1.53978	-0.693467	0.702777	0	-0.0293229	2.41425	3.08624	0.0550344	1.20055
			0.961024	-0.289309	0.0258405	0.200042	1.53978	-0.724506	0.69331	0.0361664	-0.0322938	2.36501	3.08066	0.0572691	1.20724
			0.961024	-0.291595	0.0209818	0.166341	1.53978	-0.746209	0.687676	0.0361664	-0.0407797	2.34451	3.0798	0.0497983	1.1894
			0.962024	-0.302838	-0.0361194	0.125091	1.53978	-0.777119	0.676424	0.0723327	-0.043975	2.32008	3.07036	0.0689726	1.16688
			0.963024	-0.308909	-0.0631599	0.0933567	1.53978	-0.784073	0.663951	0.0361664	-0.0350619	2.30069	3.08254	0.0902956	1.13728
			0.964024	-0.287413	-0.0803136	0.0599828	1.51126	-0.830439	0.66234	0.0361664	-0.0318455	2.28914	3.05236	0.0751275	1.11006
			0.965024	-0.26647	-0.0520444	0.037847	1.51126	-0.866375	0.669388	0.0361664	-0.027844	2.26758	3.06338	0.0577143	1.08172
			0.966024	-0.276413	-0.107174	0.0328324	1.53978	-0.864792	0.665742	0.0361664	-0.0264913	2.25666	3.06976	0.0565425	1.09403
			0.966024	-0.27941	-0.185797	0.0140977	1.53978	-0.851614	0.66884	0.0361664	-0.0285228	2.29805	3.05328	0.046062	1.10898
			0.967024	-0.238596	-0.265585	0.0025837	1.51126	-0.887744	0.671486	0	-0.0318107	2.28435	3.0515	0.0459417	1.08797
			0.968024	-0.205497	-0.400479	0.00406143	1.53978	-0.879868	0.705741	-0.0361664	-0.0186033	2.24597	3.0502	0.0450682	1.07025
			0.969024	-0.209861	-0.473471	0.000532754	1.56829	-0.921912	0.724151	-0.0723327	-0.0273209	2.22455	3.01992	0.0356499	1.06226
			0.970024	-0.224107	-0.52606	-0.0196228	1.56829	-0.949217	0.725203	-0.0723327	-0.0265294	2.23138	2.99325	0.0157995	1.06678
			0.971024	-0.221191	-0.513927	-0.0355437	1.53978	-0.969724	0.730069	-0.0723327	-0.0234189	2.24432	2.94626	0.00692049	1.07213
			0.971024	-0.198574	-0.581229	-0.017672	1.51126	-0.994044	0.738768	-0.0361664	-0.0257679	2.22539	2.94014	0.00549036	1.08841
			0.972024	-0.151193	-0.644419	-0.0337431	1.53978	-1.00852	0.729576	-0.0361664	-0.0264487	2.22552	2.92411	-0.00605378	1.09374
			0.973024	-0.109466	-0.67722	-0.0835504	1.53978	-1.0469	0.712979	-0.0361664	-0.0259407	2.24888	2.88179	-0.00715787	1.08257
			0.974024	-0.0948147	-0.672057	-0.106848	1.53978	-1.04686	0.706438	-0.0361664	-0.0315302	2.27198	2.8734	-0.00531488	1.04911
			0.975024	-0.0750138	-0.694225	-0.11314	1.53978	-1.07869	0.701635	-0.0361664	-0.0330751	2.32882	2.88097	-0.0135536	1.04678
			0.976024	-0.0394509	-0.742523	-0.114128	1.53978	-1.10517	0.691187	-0.0361664	-0.0254024	2.34605	2.87572	-0.01849	1.03829
			0.976024	0.0202376	-0.759422	-0.120106	1.53978	-1.08679	0.658989	-0.0361664	-0.0172483	2.39417	2.85433	-0.0165679	1.02577
			0.977024	0.0622237	-0.772389	-0.110239	1.56829	-1.07292	0.673019	-0.0361664	-0.00137918	2.40877	2.85099	-0.012434	1.02067
			0.978024	0.0990129	-0.811314	-0.0969818	1.59681	-1.09249	0.661522	-0.0361664	0.00413795	2.44801	2.86237	-0.0151506	1.0099
			0.979024	0.155442	-0.895778	-0.108549	1.62532	-1.09237	0.679218	-0.0723327	-3.15511e-05	2.44437	2.851	-0.00839423	1.01202
			0.980024	0.201671	-0.808718	-0.133158	1.65384	-1.08667	0.667759	-0.108499	-0.00471393	2.43395	2.87324	0.00366786	0.998425
			0.981024	0.245299	-0.762367	-0.138913	1.65384	-1.0918	0.65999	-0.108499	-0.00117047	2.4344	2.865	0.0184992	0.991001
			0.981024	0.281505	-0.762347	-0.150582	1.68235	-1.11479	0.652388	-0.108499	0.00596552	2.44179	2.87508	0.0270273	0.976598
			0.982024	0.321062	-0.813912	-0.184408	1.68235	-1.13245	0.647176	-0.0723327	0.017982	2.45556	2.85945	0.0193341	0.9669
			0.983024	0.351483	-0.80489	-0.202758	1.71086	-1.14658	0.632754	-0.0723327	0.0312466	2.44647	2.84567	0.0159143	0.955462
			0.984024	0.33963	-0.785692	-0.187683	1.73938	-1.13425	0.652246	-0.0361664	0.037832	2.39201	2.8577	-0.00120086	0.949139
			0.985024	0.322304	-0.859199	-0.174887	1.73938	-1.11382	0.655602	0	0.0361009	2.44296	2.85376	-0.018785	0.934207
			0.986024	0.334085	-0.856163	-0.174189	1.73938	-1.07895	0.711592	0.0361664	0.0412235	2.47561	2.85445	-0.0414632	0.921706
			0.986024	0.353507	-0.851879	-0.177867	1.76789	-1.05583	0.726524	0.0361664	0.0482282	2.45202	2.85487	-0.0541313	0.913084
			0.987024	0.363009	-0.904004	-0.184647	1.76789	-1.05153	0.699025	0.0361664	0.0482665	2.48237	2.84522	-0.0554663	0.90948
			0.988024	0.367751	-0.899613	-0.205937	1.76789	-1.04532	0.698296	0.0361664	0.0492983	2.39943	2.82231	-0.0539483	0.891438
			0.989024	0.38351	-0.828289	-0.204663	1.76789	-1.02259	0.693663	0.0723327	0.0532836	2.39868	2.77333	-0.042729	0.883973
			0.990024	0.412084	-0.797227	-0.182016	1.79641	-0.994555	0.719786	0.0723327	0.0549826	2.39535	2.73294	-0.0187227	0.903212
			0.991024	0.473436	-0.779953	-0.192597	1.79641	-0.958025	0.704921	0.0723327	0.0576438	2.42422	2.71652	-0.0189942	0.910813
			0.991024	0.536255	-0.765432	-0.17085	1.79641	-0.930689	0.689476	0.0723327	0.0586952	2.40207	2.7109	-0.0320185	0.924994
			0.992024	0.548888	-0.753898	-0.17691	1.79641	-0.903489	0.704942	0.108499	0.0575448	2.40423	2.72259	-0.0269932	0.949741
			0.993024	0.564613	-0.732684	-0.196039	1.76789	-0.892267	0.738165	0.144665	0.0613273	2.4132	2.73121	-0.0058199	0.964574
			0.994024	0.597643	-0.802954	-0.202732	1.76789	-0.893581	0.727692	0.144665	0.0743135	2.43435	2.73387	-0.00485462	0.975407
			0.995024	0.631372	-0.707064	-0.216954	1.76789	-0.865229	0.724921	0.144665	0.0900616	2.39457	2.75013	-0.0161505	0.977873
			0.996024	0.635723	-0.761334	-0.197769	1.76789	-0.825012	0.757031	0.144665	0.0997112	2.38509	2.75025	-0.0199286	0.967313
			0.996024	0.635493	-0.687834	-0.21528	1.76789	-0.805693	0.751281	0.180832	0.123843	2.37774	2.74432	-0.0109081	0.974052
			0.997024	0.654925	-0.589469	-0.235725	1.76789	-0.795419	0.752065	0.180832	0.13146	2.34939	2.72661	-0.0151338	0.980194
			0.998024	0.666629	-0.695548	-0.240252	1.76789	-0.80051	0.762641	0.144665	0.14397	2.33377	2.71378	-0.0422953	0.99142
			0.999024	0.685878	-0.836447	-0.252899	1.73938	-0.804985	0.766026	0.180832	0.136009	2.36989	2.69812	-0.0564466	0.983175
			1.00002	0.683224	-0.866266	-0.248417	1.73938	-0.760844	0.787011	0.216998	0.125794	2.33168	2.69035	-0.050572	0.976604
			1.00102	0.673341	-0.861199	-0.256151	1.73938	-0.751963	0.802092	0.216998	0.138081	2.32174	2.67351	-0.0649071	0.981139
			1.00102	0.699335	-0.884211	-0.27758	1.73938	-0.743886	0.802091	0.216998	0.154812	2.36024	2.66638	-0.0757615	0.993819
			1.00202	0.734926	-0.916497	-0.283548	1.73938	-0.726742	0.785522	0.216998	0.157575	2.38671	2.66021	-0.0770235	0.99712
			1.00302	0.764769	-0.903501	-0.295116	1.71086	-0.706955	0.792637	0.180832	0.163832	2.38744	2.63742	-0.101244	1.01531
			1.00402	0.801676	-0.914775	-0.286173	1.71086	-0.666838	0.798267	0.180832	0.171644	2.38762	2.62637	-0.117439	1.0498
			1.00502	0.810533	-0.873737	-0.268135	1.71086	-0.61466	0.815376	0.180832	0.170455	2.36651	2.61054	-0.134924	1.07513
			1.00602	0.824109	-0.876605	-0.264941	1.73938	-0.559774	0.803745	0.216998	0.170221	2.38603	2.59149	-0.127677	1.08995
			1.00602	0.856651	-0.862632	-0.258244	1.73938	-0.514057	0.781526	0.216998	0.171473	2.37739	2.57355	-0.106974	1.09448
			1.00702	0.892329	-0.778236	-0.256223	1.71086	-0.497653	0.774109	0.253165	0.165987	2.36983	2.56497	-0.101086	1.10713
			1.00802	0.916714	-0.667454	-0.256088	1.65384	-0.488754	0.770059	0.253165	0.167935	2.32571	2.57995	-0.102675	1.09558
			1.00902	0.928452	-0.647763	-0.272786	1.65384	-0.445201	0.766428	0.289331	0.177991	2.31012	2.58272	-0.112459	1.10158
			1.01002	0.924947	-0.568558	-0.283424	1.62532	-0.44016	0.747843	0.361664	0.171751	2.34405	2.57359	-0.117129	1.11705
			1.01102	0.937048	-0.455075	-0.25737	1.59681	-0.408253	0.740029	0.39783	0.174339	2.37799	2.59647	-0.105146	1.10225
			1.01102	0.965015	-0.413588	-0.243117	1.56829	-0.404914	0.732914	0.39783	0.177676	2.36711	2.60515	-0.0890888	1.09139
			1.01202	0.966042	-0.447796	-0.237956	1.53978	-0.396384	0.741282	0.433996	0.180542	2.3593	2.61559	-0.0685369	1.08618
			1.01302	0.917114	-0.393003	-0.233423	1.51126	-0.37376	0.768824	0.470163	0.177434	2.32187	2.6293	-0.0679442	1.07637
			1.01402	0.887247	-0.25745	-0.229251	1.45423	-0.349206	0.772367	0.470163	0.160818	2.34493	2.64405	-0.0528683	1.0558
			1.01502	0.86465	-0.172448	-0.200776	1.45423	-0.305246	0.766361	0.433996	0.146431	2.35102	2.6509	-0.068172	1.06243
			1.01602	0.833727	-0.226724	-0.175541	1.45423	-0.305319	0.788959	0.433996	0.143364	2.36434	2.65868	-0.0869705	1.10214
			1.01602	0.806308	-0.155986	-0.174568	1.42572	-0.305308	0.783278	0.433996	0.138223	2.32205	2.65857	-0.0899815	1.08381
			1.01702	0.790529	-0.124698	-0.193215	1.39721	-0.290086	0.782722	0.433996	0.12856	2.35415	2.659	-0.105776	1.09827
			1.01802	0.783692	-0.0607401	-0.204653	1.36869	-0.294251	0.814916	0.433996	0.133907	2.29976	2.65525	-0.114721	1.09224
			1.01902	0.754972	-0.0955884	-0.211898	1.36869	-0.303031	0.838666	0.433996	0.12245	2.28163	2.65569	-0.0793053	1.08953
			1.02002	0.719466	-0.0963848	-0.242503	1.34018	-0.311524	0.850245	0.433996	0.118756	2.25482	2.65568	-0.0590099	1.07971
			1.02102	0.690217	-0.0077764	-0.256356	1.31166	-0.325294	0.850388	0.470163	0.133352	2.22991	2.66493	-0.0812611	1.06137
			1.02102	0.683777	0.0289959	-0.248675	1.28315	-0.332259	0.858394	0.506329	0.13509	2.25758	2.66352	-0.0635526	1.08318
			1.02202	0.65816	-0.0182349	-0.262133	1.28315	-0.316164	0.875104	0.542495	0.125189	2.2525	2.6738	-0.0782296	1.0696
			1.02302	0.631946	0.00409992	-0.26141	1.25463	-0.31237	0.895025	0.542495	0.11806	2.24444	2.6654	-0.0821799	1.08102
			1.02402	0.634494	0.0507938	-0.233682	1.25463	-0.307112	0.901867	0.506329	0.1015	2.18431	2.67283	-0.0728233	1.09482
			1.02502	0.630387	0.0309533	-0.209126	1.22612	-0.292388	0.921486	0.470163	0.0834518	2.17737	2.65143	-0.0452491	1.10871
			1.02502	0.627302	0.039763	-0.224373	1.1976	-0.267664	0.921843	0.433996	0.0715749	2.25308	2.60991	-0.0209437	1.10408
			1.02602	0.652568	0.121992	-0.257281	1.1976	-0.255861	0.906822	0.39783	0.0771706	2.25922	2.59091	-0.0248901	1.10915
			1.02702	0.658769	0.111684	-0.282526	1.1976	-0.244311	0.895775	0.39783	0.0552233	2.27308	2.59027	-0.0100343	1.11093
			1.02802	0.653993	0.0812991	-0.301206	1.16909	-0.252277	0.887015	0.39783	0.0397493	2.26113	2.58529	0.0110125	1.11651
			1.02902	0.641859	0.0925799	-0.319709	1.11206	-0.243285	0.928787	0.39783	0.0293799	2.24153	2.59092	0.000616261	1.12045
			1.03002	0.640817	0.133444	-0.320293	1.11206	-0.227526	0.945838	0.39783	0.0276012	2.27925	2.6049	-0.0120431	1.12803
			1.03002	0.629876	0.133183	-0.325668	1.11206	-0.205913	0.949117	0.39783	0.00996695	2.23636	2.64938	-0.00464129	1.14325
			1.03102	0.613878	0.156177	-0.329192	1.08355	-0.179174	0.960055	0.39783	-0.00704287	2.2291	2.69968	-0.0186842	1.12779
			1.03202	0.611804	0.126335	-0.319823	1.08355	-0.154952	0.988461	0.39783	-0.0225945	2.21333	2.71788	-0.0376445	1.11604
			1.03302	0.58689	0.0437107	-0.31351	1.05503	-0.134666	0.991721	0.39783	-0.031388	2.19778	2.73745	-0.0454799	1.12859
			1.03402	0.576446	0.0603713	-0.311245	1.05503	-0.148344	1.01401	0.433996	-0.0366061	2.1726	2.74636	-0.0528644	1.12253
			1.03502	0.574382	0.0791327	-0.296061	1.05503	-0.121058	0.998369	0.433996	-0.0398953	2.18256	2.73083	-0.0792518	1.11621
			1.03502	0.555278	0.100409	-0.316662	1.02652	-0.0867382	1.0055	0.470163	-0.0517557	2.22293	2.69917	-0.0809096	1.11586
			1.03602	0.537621	0.0554886	-0.345849	1.02652	-0.0689352	1.0067	0.470163	-0.0643814	2.2316	2.676	-0.0511915	1.10878
			1.03702	0.549577	0.0967501	-0.371813	0.998004	-0.0806424	1.01004	0.506329	-0.0723635	2.20329	2.65932	-0.0362329	1.11471
			1.03802	0.55515	0.0566852	-0.363766	0.998004	-0.0746505	1.01222	0.506329	-0.0889826	2.19947	2.64959	-0.0303099	1.10844
			1.03902	0.530912	0.0239254	-0.322996	0.96949	-0.0469235	1.01685	0.542495	-0.107349	2.19833	2.65015	-0.0299817	1.09915
			1.04002	0.526481	0.10412	-0.286618	0.940975	-0.0219269	1.02457	0.578662	-0.114798	2.21472	2.64728	-0.0159503	1.08895
			1.04002	0.546524	0.184801	-0.252633	0.940975	-0.00204107	1.05516	0.542495	-0.109687	2.17667	2.66416	-0.0176834	1.08773
			1.04102	0.55101	0.259826	-0.238423	0.940975	0.00342747	1.07324	0.578662	-0.110082	2.16284	2.68258	-0.0155111	1.06993
			1.04202	0.546666	0.255625	-0.218337	0.912461	-0.00278508	1.08672	0.614828	-0.10689	2.12048	2.68389	-0.0230699	1.0568
			1.04302	0.533161	0.291418	-0.179218	0.912461	0.00107945	1.11149	0.687161	-0.115115	2.07145	2.69113	-0.0107594	1.03316
			1.04402	0.533795	0.335788	-0.158082	0.912461	0.00646544	1.13643	0.723327	-0.13314	2.09658	2.68758	-0.00551051	1.00319
			1.04502	0.552978	0.378778	-0.116777	0.912461	0.0272476	1.14418	0.687161	-0.142369	2.09058	2.68687	0.0152729	0.972272
			1.04502	0.569801	0.428853	-0.0879822	0.855432	0.0314998	1.16706	0.687161	-0.132184	2.14572	2.69489	0.0259955	0.944077
			1.04602	0.598434	0.441754	-0.0634336	0.855432	-0.003155	1.16381	0.723327	-0.128643	2.15562	2.68878	0.0431415	0.926822
			1.04702	0.620258	0.466377	-0.0195045	0.826918	-0.0246991	1.18837	0.723327	-0.124422	2.10851	2.69449	0.0510688	0.916965
			1.04802	0.612029	0.501103	0.0181405	0.826918	-0.017639	1.21693	0.759494	-0.123563	2.09257	2.70807	0.0417681	0.907793
			1.04902	0.606184	0.479077	0.0177382	0.826918	-0.0374921	1.24881	0.723327	-0.125221	2.10023	2.71355	0.0338556	0.87333
			1.05002	0.611409	0.472075	0.0138867	0.826918	-0.0414267	1.25996	0.723327	-0.129392	2.08591	2.71517	0.029756	0.84501
			1.05002	0.621955	0.495661	0.0174213	0.855432	-0.0390172	1.27127	0.723327	-0.145641	2.09735	2.71478	0.034165	0.831672
			1.05102	0.636641	0.4893	0.00540082	0.826918	-0.0437624	1.31108	0.687161	-0.158578	2.06794	2.71455	0.0121962	0.824449
			1.05202	0.653023	0.43617	-0.000448724	0.826918	-0.0354272	1.30752	0.614828	-0.147146	2.06235	2.68792	-0.00829582	0.809854
			1.05302	0.663264	0.433873	0.0128597	0.826918	-0.0318847	1.30931	0.614828	-0.143627	2.04499	2.66908	0.00375936	0.803795
			1.05402	0.674873	0.423997	0.0294961	0.855432	-0.0090653	1.3211	0.614828	-0.160163	2.0489	2.65902	0.00649378	0.804425
			1.05502	0.696989	0.410899	0.046308	0.855432	0.0021406	1.33106	0.614828	-0.164615	2.08556	2.64726	0.0134454	0.802814
			1.05502	0.701154	0.358921	0.0910463	0.855432	-0.00635389	1.37479	0.650995	-0.134363	2.077	2.6338	-0.00270855	0.790365
			1.05602	0.69968	0.274387	0.111223	0.855432	-0.019334	1.39998	0.687161	-0.122831	2.0607	2.62612	-0.0140668	0.771146
			1.05702	0.711976	0.312055	0.121479	0.826918	-0.0359542	1.40876	0.723327	-0.103028	2.04819	2.60944	-0.00913853	0.74235
			1.05802	0.699579	0.335184	0.170006	0.826918	-0.019116	1.40735	0.687161	-0.0849771	2.00858	2.5927	0.0015212	0.732269
			1.05902	0.649412	0.305904	0.198868	0.826918	-0.00499988	1.41029	0.650995	-0.0816541	1.97302	2.60537	-0.00840831	0.705573
			1.06002	0.609877	0.223695	0.258245	0.826918	0.0084715	1.40956	0.650995	-0.089947	1.96595	2.64232	-0.00236221	0.712543
			1.06002	0.62628	0.185332	0.300171	0.826918	0.00084877	1.36899	0.687161	-0.0872674	1.93666	2.67033	-0.026995	0.703695
			1.06102	0.635808	0.197377	0.322275	0.798403	0.0283229	1.38085	0.723327	-0.0845611	1.88986	2.66195	-0.0369084	0.692613
			1.06202	0.61307	0.125374	0.33777	0.741374	0.0563545	1.39333	0.723327	-0.103944	1.82878	2.64646	-0.0321019	0.706492
			1.06302	0.596007	0.067867	0.358543	0.741374	0.0796295	1.38906	0.723327	-0.103895	1.83118	2.63602	-0.0532896	0.694766
			1.06402	0.60292	0.0908916	0.403898	0.71286	0.0939094	1.37432	0.723327	-0.107591	1.75425	2.6568	-0.0662764	0.701426
			1.06502	0.595975	0.0736832	0.433481	0.71286	0.11987	1.37629	0.723327	-0.10311	1.70953	2.67315	-0.071522	0.68607
			1.06502	0.538985	0.0468858	0.450045	0.684346	0.156566	1.36263	0.759494	-0.091041	1.75637	2.67755	-0.0489305	0.644298
			1.06602	0.497602	0.0814794	0.470807	0.655831	0.179049	1.34291	0.79566	-0.0899255	1.73911	2.7114	-0.0359225	0.644688
			1.06702	0.482784	0.0513143	0.505433	0.627317	0.180093	1.35103	0.831826	-0.0683225	1.70885	2.76943	-0.0717308	0.635363
			1.06802	0.454019	-0.0251152	0.548332	0.627317	0.160312	1.34787	0.867993	-0.0917204	1.69151	2.80014	-0.0543922	0.618108
			1.06902	0.416162	-0.11013	0.593311	0.627317	0.152098	1.37158	0.867993	-0.0797283	1.67234	2.79098	-0.0617364	0.592393
			1.07002	0.378919	-0.0707799	0.620983	0.598802	0.148243	1.40095	0.831826	-0.0844997	1.71243	2.78213	-0.0869127	0.565098
			1.07002	0.35994	-0.0754535	0.626097	0.570288	0.136792	1.38959	0.867993	-0.0869963	1.69718	2.78973	-0.087841	0.538942
			1.07102	0.346301	-0.116855	0.629251	0.570288	0.138807	1.4106	0.904159	-0.0865059	1.69294	2.79136	-0.110147	0.542328
			1.07202	0.352825	-0.172098	0.660887	0.570288	0.12478	1.43739	0.904159	-0.0796986	1.74366	2.78107	-0.112546	0.527921
			1.07302	0.354959	-0.246114	0.723225	0.570288	0.104536	1.44685	0.867993	-0.0790189	1.70901	2.76818	-0.111873	0.522886
			1.07402	0.305871	-0.162525	0.756654	0.570288	0.0728542	1.43648	0.867993	-0.0753029	1.7389	2.77582	-0.113559	0.522561
			1.07502	0.311376	-0.158465	0.774908	0.541774	0.0740899	1.44446	0.831826	-0.0733691	1.75261	2.77495	-0.127077	0.485713
			1.07502	0.326726	-0.178496	0.803954	0.570288	0.0896034	1.41736	0.831826	-0.0687104	1.74409	2.74673	-0.160264	0.451561
			1.07602	0.309899	-0.21346	0.833434	0.513259	0.0664661	1.42952	0.867993	-0.0721195	1.73637	2.74509	-0.159569	0.432293
			1.07702	0.285864	-0.198953	0.875382	0.484745	0.0388483	1.44827	0.867993	-0.080786	1.72233	2.76751	-0.157779	0.395922
			1.07802	0.263973	-0.249286	0.934093	0.45623	0.0348111	1.48405	0.867993	-0.0712716	1.74249	2.7549	-0.206247	0.37557
			1.07902	0.229111	-0.264282	0.974611	0.45623	0.0433583	1.46551	0.867993	-0.0759918	1.79397	2.7514	-0.229887	0.353267
			1.08002	0.208853	-0.272097	0.998019	0.45623	0.0622413	1.47659	0.867993	-0.0887854	1.77663	2.76198	-0.27702	0.334839
			1.08002	0.181332	-0.316545	1.0102	0.45623	0.0761103	1.48585	0.831826	-0.0780326	1.75094	2.76656	-0.304912	0.34656
			1.08102	0.162681	-0.339446	1.0203	0.484745	0.0766056	1.47893	0.831826	-0.0716691	1.74382	2.77455	-0.316486	0.346877
			1.08202	0.101116	-0.319757	1.03067	0.513259	0.0798933	1.45952	0.867993	-0.0860409	1.71582	2.7555	-0.295472	0.337335
			1.08302	0.0553857	-0.327816	1.05815	0.484745	0.0879042	1.43073	0.831826	-0.0774093	1.71666	2.7359	-0.311666	0.352268
			1.08402	0.0562396	-0.350782	1.08575	0.484745	0.114775	1.40171	0.79566	-0.0986735	1.64116	2.72387	-0.300349	0.346368
			1.08502	0.0578319	-0.344006	1.09212	0.484745	0.134404	1.38674	0.723327	-0.10878	1.56164	2.7154	-0.298454	0.336834
			1.08502	0.0274642	-0.336744	1.11823	0.484745	0.150141	1.38815	0.723327	-0.111903	1.45025	2.7333	-0.276493	0.343739
			1.08602	-0.0588165	-0.37646	1.1459	0.45623	0.160189	1.40257	0.759494	-0.119952	1.4075	2.75372	-0.257334	0.344659
			1.08702	-0.128481	-0.449836	1.15685	0.484745	0.183058	1.40297	0.759494	-0.144351	1.33287	2.74051	-0.255385	0.336824
			1.08802	-0.158802	-0.509731	1.16828	0.484745	0.222776	1.39334	0.723327	-0.166907	1.29155	2.73096	-0.283286	0.337209
			1.08902	-0.206554	-0.548167	1.17228	0.45623	0.255676	1.37219	0.723327	-0.189235	1.25328	2.7443	-0.276317	0.342084
			1.09002	-0.251809	-0.59296	1.17185	0.427716	0.254195	1.3556	0.687161	-0.197917	1.19961	2.76116	-0.27592	0.354647
			1.09002	-0.292144	-0.582027	1.18811	0.45623	0.259312	1.3451	0.687161	-0.19851	1.15909	2.77016	-0.292626	0.359983
			1.09102	-0.362221	-0.632725	1.22467	0.484745	0.272487	1.35368	0.723327	-0.206731	1.13456	2.76543	-0.282147	0.362056
			1.09202	-0.418345	-0.7069	1.2551	0.427716	0.255928	1.3531	0.723327	-0.185454	1.09607	2.76553	-0.283788	0.368705
			1.09302	-0.446111	-0.721857	1.28201	0.45623	0.253123	1.31504	0.687161	-0.193581	1.05433	2.74654	-0.283836	0.357856
			1.09402	-0.477206	-0.713446	1.30202	0.45623	0.23878	1.30469	0.723327	-0.21008	0.998025	2.77139	-0.285836	0.345312
			1.09502	-0.517619	-0.723936	1.29293	0.484745	0.253654	1.29475	0.723327	-0.220117	0.947639	2.7958	-0.304373	0.337816
			1.09502	-0.548445	-0.692379	1.28235	0.45623	0.257892	1.29141	0.687161	-0.218778	0.873185	2.80451	-0.311107	0.336168
			1.09602	-0.563705	-0.645066	1.2778	0.513259	0.251935	1.27917	0.650995	-0.223943	0.820614	2.79078	-0.317954	0.331793
			1.09702	-0.567766	-0.665287	1.26818	0.513259	0.267532	1.25699	0.614828	-0.25064	0.785533	2.78497	-0.323208	0.329181
			1.09802	-0.574958	-0.633741	1.26857	0.484745	0.274116	1.26153	0.614828	-0.249325	0.760193	2.77346	-0.297162	0.3388
			1.09902	-0.574958	-0.571977	1.28077	0.484745	0.292043	1.25859	0.578662	-0.267482	0.750469	2.79678	-0.273579	0.358134
			1.10002	-0.556449	-0.60465	1.28445	0.484745	0.307607	1.28191	0.578662	-0.284301	0.761972	2.80984	-0.277118	0.373262
			1.10002	-0.528808	-0.569376	1.31246	0.484745	0.310223	1.30905	0.614828	-0.296546	0.788888	2.79448	-0.246635	0.369544
			1.10102	-0.49312	-0.502293	1.32231	0.45623	0.329051	1.2955	0.614828	-0.301151	0.815056	2.79056	-0.249033	0.353625
			1.10202	-0.494423	-0.476618	1.3066	0.45623	0.339709	1.28995	0.578662	-0.301708	0.845434	2.76845	-0.269265	0.358485
			1.10302	-0.528963	-0.449761	1.30818	0.484745	0.339666	1.27448	0.542495	-0.311625	0.854145	2.7823	-0.276966	0.355321
			1.10402	-0.559513	-0.392604	1.2912	0.513259	0.317625	1.25899	0.578662	-0.319413	0.910413	2.79129	-0.261229	0.331012
			1.10502	-0.572955	-0.395084	1.27805	0.513259	0.279827	1.26488	0.542495	-0.339872	0.899603	2.79289	-0.258912	0.334018
			1.10502	-0.580447	-0.424177	1.25329	0.484745	0.267694	1.26388	0.542495	-0.344928	0.926874	2.76386	-0.243227	0.32722
			1.10602	-0.562133	-0.467464	1.24088	0.513259	0.258256	1.27065	0.542495	-0.348905	0.940867	2.71995	-0.235585	0.314883
			1.10702	-0.509955	-0.464941	1.24746	0.513259	0.238262	1.30509	0.542495	-0.356961	0.943109	2.71483	-0.245644	0.313452
			1.10802	-0.485102	-0.535719	1.23839	0.541774	0.218208	1.32145	0.506329	-0.377012	0.96569	2.69884	-0.284962	0.299082
			1.10902	-0.49479	-0.580883	1.22708	0.570288	0.214103	1.33605	0.506329	-0.398989	0.976559	2.66568	-0.276125	0.309343
			1.11002	-0.503059	-0.552622	1.21754	0.570288	0.233944	1.35947	0.506329	-0.397085	0.951003	2.61399	-0.271535	0.308803
			1.11002	-0.498931	-0.49945	1.20942	0.570288	0.248312	1.34856	0.542495	-0.401221	0.920557	2.60014	-0.278078	0.314476
			1.11102	-0.490567	-0.485007	1.22612	0.598802	0.237535	1.32711	0.542495	-0.382972	0.8956	2.60992	-0.270284	0.312907
			1.11202	-0.485547	-0.481525	1.25186	0.598802	0.233456	1.31215	0.542495	-0.375794	0.884803	2.62814	-0.246791	0.320775
			1.11302	-0.46659	-0.420232	1.26842	0.627317	0.225227	1.30481	0.470163	-0.372664	0.894081	2.6469	-0.225565	0.332375
			1.11402	-0.473543	-0.367081	1.26457	0.598802	0.218391	1.29182	0.433996	-0.371509	0.897763	2.66375	-0.218812	0.346249
			1.11502	-0.480984	-0.29805	1.24033	0.570288	0.210205	1.28796	0.433996	-0.366445	0.91601	2.68327	-0.235223	0.351983
			1.11502	-0.466438	-0.340473	1.2529	0.598802	0.215743	1.30024	0.470163	-0.361469	0.896512	2.68244	-0.262228	0.349625
			1.11602	-0.479304	-0.365009	1.26931	0.627317	0.187039	1.30742	0.506329	-0.359862	0.866535	2.67839	-0.235256	0.365142
			1.11702	-0.498874	-0.377291	1.26886	0.627317	0.182008	1.32948	0.506329	-0.346332	0.863035	2.6815	-0.212604	0.399318
			1.11802	-0.481247	-0.351827	1.27724	0.71286	0.213317	1.35735	0.506329	-0.33889	0.833272	2.6899	-0.225915	0.418942
			1.11902	-0.459162	-0.354894	1.28282	0.769889	0.243462	1.35745	0.433996	-0.313047	0.800817	2.66786	-0.252385	0.44144
			1.12002	-0.457273	-0.34035	1.27533	0.798403	0.235642	1.34113	0.433996	-0.319251	0.758277	2.66528	-0.230402	0.459871
			1.12002	-0.465357	-0.334659	1.26557	0.826918	0.226275	1.36142	0.433996	-0.312993	0.712157	2.70083	-0.207474	0.472773
			1.12102	-0.467533	-0.371018	1.28129	0.855432	0.210556	1.36331	0.39783	-0.292609	0.702199	2.69501	-0.193133	0.484427
			1.12202	-0.458876	-0.387133	1.28189	0.855432	0.173202	1.35554	0.39783	-0.288025	0.71195	2.70638	-0.177183	0.476724
			1.12302	-0.47859	-0.383963	1.27155	0.826918	0.149114	1.35522	0.433996	-0.292677	0.677993	2.73353	-0.158702	0.479008
			1.12402	-0.456239	-0.434649	1.23997	0.826918	0.144843	1.38076	0.433996	-0.294494	0.705645	2.75808	-0.175559	0.487213
			1.12502	-0.427245	-0.446722	1.21131	0.826918	0.118335	1.4085	0.433996	-0.299207	0.719151	2.77894	-0.174438	0.473292
			1.12502	-0.448845	-0.456206	1.17565	0.855432	0.0836019	1.43368	0.39783	-0.297679	0.782174	2.80966	-0.149644	0.474471
			1.12602	-0.494918	-0.455004	1.16845	0.855432	0.0617165	1.43206	0.433996	-0.289865	0.848654	2.81004	-0.159938	0.491636
			1.12702	-0.514158	-0.423955	1.13854	0.855432	0.0490641	1.42397	0.470163	-0.289921	0.952404	2.79402	-0.183923	0.49649
			1.12802	-0.481675	-0.39134	1.0929	0.883946	0.029318	1.39304	0.470163	-0.293185	0.973344	2.79953	-0.207582	0.513249
			1.12902	-0.460017	-0.336061	1.04641	0.883946	0.0144437	1.37107	0.470163	-0.277845	1.02404	2.81463	-0.222888	0.507344
			1.13002	-0.474816	-0.295397	1.00727	0.883946	-0.00348887	1.36576	0.470163	-0.254854	1.07301	2.81921	-0.228875	0.500961
			1.13002	-0.460751	-0.271628	0.962798	0.912461	-0.019863	1.36868	0.470163	-0.251755	1.13793	2.81233	-0.243943	0.486766
			1.13102	-0.434807	-0.251675	0.936671	0.940975	-0.032761	1.36807	0.470163	-0.260037	1.20301	2.78425	-0.242405	0.470393
			1.13202	-0.434895	-0.28357	0.90748	0.940975	-0.0383886	1.36124	0.470163	-0.258172	1.23984	2.78689	-0.238395	0.47112
			1.13302	-0.42915	-0.241875	0.876121	0.912461	-0.0475068	1.34759	0.470163	-0.246555	1.27628	2.80056	-0.234113	0.467779
			1.13402	-0.423352	-0.149065	0.843585	0.940975	-0.0598042	1.3239	0.470163	-0.253741	1.31784	2.80088	-0.21298	0.452613
			1.13402	-0.419177	-0.0769991	0.832184	0.940975	-0.0693496	1.30653	0.470163	-0.252878	1.36426	2.81695	-0.193664	0.457823
			1.13502	-0.41124	-0.0582663	0.827838	0.940975	-0.0654958	1.30622	0.470163	-0.246908	1.43614	2.82606	-0.184778	0.477994
			1.13602	-0.409284	-0.0682576	0.809908	0.912461	-0.0635601	1.31857	0.470163	-0.242089	1.46285	2.84235	-0.178242	0.495325
			1.13702	-0.406516	-0.0859775	0.78257	0.912461	-0.0651481	1.31447	0.433996	-0.246578	1.52317	2.86486	-0.177755	0.489918
			1.13802	-0.359969	-0.0875012	0.749543	0.912461	-0.0632542	1.28484	0.470163	-0.236053	1.55531	2.88383	-0.182139	0.488335
			1.13902	-0.349588	-0.0656165	0.716338	0.912461	-0.0824505	1.24852	0.470163	-0.22835	1.58041	2.91335	-0.174942	0.493107
			1.13902	-0.371895	-0.0687316	0.681547	0.912461	-0.0941427	1.21633	0.470163	-0.229547	1.54102	2.94345	-0.16774	0.513635
			1.14002	-0.348369	-0.114389	0.650811	0.940975	-0.0910612	1.19451	0.470163	-0.230183	1.53386	2.93253	-0.190524	0.507201
			1.14102	-0.353275	-0.125568	0.632922	0.940975	-0.105731	1.1709	0.506329	-0.231157	1.53821	2.93103	-0.175284	0.491221
			1.14202	-0.388586	-0.14053	0.61314	0.940975	-0.141885	1.14766	0.470163	-0.220369	1.52063	2.92807	-0.168036	0.502684
			1.14302	-0.443343	-0.21714	0.590523	0.940975	-0.184963	1.14816	0.470163	-0.212842	1.50505	2.91152	-0.161906	0.506522
			1.14402	-0.462371	-0.256796	0.588535	0.96949	-0.218182	1.17738	0.470163	-0.21637	1.50384	2.92717	-0.14281	0.504606
			1.14402	-0.468314	-0.294653	0.566543	0.96949	-0.245408	1.18475	0.470163	-0.207749	1.52365	2.92423	-0.145682	0.511651
			1.14502	-0.4537	-0.346257	0.574125	0.96949	-0.266925	1.16825	0.470163	-0.194713	1.53287	2.89907	-0.148472	0.515404
			1.14602	-0.454246	-0.352038	0.560417	0.96949	-0.247003	1.17018	0.433996	-0.191267	1.52918	2.92199	-0.167631	0.50943
			1.14702	-0.471661	-0.323611	0.540887	0.96949	-0.227303	1.19205	0.433996	-0.1916	1.54395	2.94877	-0.158188	0.511116
			1.14802	-0.495153	-0.309115	0.54303	0.940975	-0.22431	1.18671	0.39783	-0.192602	1.59237	2.9684	-0.170808	0.520713
			1.14902	-0.53967	-0.28635	0.546004	0.940975	-0.226408	1.16385	0.39783	-0.191381	1.61872	2.97773	-0.171082	0.546856
			1.14902	-0.544906	-0.249632	0.544183	0.940975	-0.229028	1.15896	0.39783	-0.168105	1.63473	2.97689	-0.144641	0.556198
			1.15002	-0.50643	-0.219747	0.53691	0.940975	-0.235466	1.14237	0.39783	-0.155523	1.65473	3.0004	-0.133864	0.549725
			1.15102	-0.508147	-0.231608	0.547285	0.940975	-0.265159	1.12045	0.361664	-0.151687	1.66191	3.02782	-0.149657	0.567391
			1.15202	-0.491611	-0.271312	0.558813	0.940975	-0.297681	1.12262	0.361664	-0.139187	1.65116	3.042	-0.117984	0.587764
			1.15302	-0.50713	-0.284873	0.539082	0.940975	-0.286424	1.12316	0.325497	-0.143443	1.63838	3.04725	-0.102219	0.604605
			1.15402	-0.501366	-0.30055	0.522971	0.96949	-0.249107	1.12533	0.325497	-0.149303	1.65587	3.01928	-0.108993	0.615353
			1.15402	-0.523966	-0.378215	0.510034	0.940975	-0.233082	1.1253	0.361664	-0.156115	1.66297	2.97774	-0.0950711	0.627601
			1.15502	-0.569571	-0.410141	0.505105	0.940975	-0.236916	1.12066	0.361664	-0.157503	1.65941	2.99443	-0.0977265	0.609554
			1.15602	-0.586457	-0.410061	0.506553	0.96949	-0.239967	1.12461	0.433996	-0.154348	1.67464	2.968	-0.0976901	0.618349
			1.15702	-0.59998	-0.40848	0.515148	0.940975	-0.24875	1.11649	0.39783	-0.157003	1.69111	2.968	-0.072316	0.625849
			1.15802	-0.608882	-0.378296	0.494566	0.912461	-0.245613	1.12383	0.39783	-0.163919	1.7279	2.96627	-0.0652592	0.617016
			1.15902	-0.60164	-0.347733	0.484368	0.912461	-0.232621	1.12605	0.39783	-0.167937	1.74521	2.94702	-0.0651796	0.599693
			1.15902	-0.603411	-0.342316	0.462411	0.883946	-0.250806	1.08478	0.361664	-0.170651	1.75444	2.92014	-0.0479171	0.59277
			1.16002	-0.642375	-0.360991	0.452703	0.855432	-0.25282	1.04325	0.39783	-0.170132	1.76894	2.94379	-0.0272213	0.587767
			1.16102	-0.645429	-0.372877	0.443451	0.798403	-0.242158	1.0276	0.39783	-0.158999	1.79454	2.95392	-0.0237484	0.586153
			1.16202	-0.626984	-0.396846	0.426226	0.826918	-0.238239	1.00114	0.39783	-0.156771	1.80233	2.93329	-0.0283162	0.607041
			1.16302	-0.619671	-0.396066	0.40701	0.769889	-0.232931	0.963281	0.361664	-0.164862	1.78261	2.93756	-0.00446045	0.632447
			1.16402	-0.611718	-0.400168	0.399287	0.769889	-0.217591	0.952593	0.325497	-0.16685	1.78687	2.94039	0.00915674	0.65419
			1.16402	-0.580736	-0.45379	0.389707	0.769889	-0.191903	0.961458	0.253165	-0.155802	1.78524	2.90604	-0.00747291	0.668948
			1.16502	-0.585565	-0.467033	0.394335	0.769889	-0.157831	0.958827	0.216998	-0.13955	1.78654	2.88119	-0.0153205	0.673623
			1.16602	-0.608142	-0.46573	0.406246	0.741374	-0.130958	0.958686	0.180832	-0.133699	1.78372	2.87991	-0.00814288	0.689598
			1.16702	-0.592377	-0.478596	0.402801	0.769889	-0.144746	0.949355	0.180832	-0.131517	1.79171	2.84602	-0.0204043	0.707175
			1.16802	-0.578928	-0.499541	0.385554	0.769889	-0.159464	0.944207	0.180832	-0.131427	1.8103	2.82796	-0.0269537	0.713338
			1.16902	-0.557951	-0.577748	0.385456	0.741374	-0.138145	0.93494	0.144665	-0.118034	1.75759	2.82472	-0.034989	0.72947
			1.16902	-0.533519	-0.656422	0.372703	0.769889	-0.113296	0.924952	0.108499	-0.0814531	1.74524	2.79687	-0.0275579	0.74388
			1.17002	-0.516084	-0.676655	0.385467	0.741374	-0.106486	0.936021	0.0361664	-0.0744714	1.71296	2.78037	0.00547542	0.756942
			1.17102	-0.487025	-0.710277	0.423548	0.741374	-0.119776	0.943465	0.0723327	-0.0801885	1.69582	2.79416	0.0394931	0.780363
			1.17202	-0.486173	-0.738703	0.445763	0.741374	-0.128581	0.952888	0.144665	-0.0746229	1.70791	2.75013	0.0596415	0.805295
			1.17302	-0.482759	-0.730892	0.445535	0.71286	-0.123393	0.958204	0.108499	-0.0577669	1.71124	2.7765	0.0671291	0.826043
			1.17402	-0.475237	-0.738874	0.462781	0.71286	-0.116588	0.955385	0.144665	-0.0442995	1.73466	2.77152	0.0748669	0.831267
			1.17402	-0.475169	-0.822412	0.505673	0.71286	-0.111552	0.948548	0.144665	-0.044193	1.77549	2.7536	0.085246	0.842603
			1.17502	-0.489257	-0.938229	0.512074	0.684346	-0.100807	0.946621	0.108499	-0.048157	1.77763	2.76248	0.109689	0.870533
			1.17602	-0.495749	-0.993281	0.548881	0.655831	-0.0875222	0.942555	0.144665	-0.048528	1.79489	2.73784	0.112444	0.884873
			1.17702	-0.512538	-1.02336	0.542736	0.655831	-0.0984042	0.923717	0.144665	-0.0499902	1.7793	2.71647	0.124706	0.888372
			1.17802	-0.495642	-1.06859	0.564379	0.655831	-0.0911827	0.923946	0.144665	-0.0420319	1.82178	2.70173	0.138731	0.886929
			1.17902	-0.516922	-1.07482	0.613114	0.655831	-0.085563	0.932583	0.180832	-0.0307571	1.85645	2.66379	0.152423	0.89844
			1.17902	-0.536778	-1.08334	0.638968	0.627317	-0.117537	0.935607	0.180832	-0.0306815	1.87253	2.65589	0.171439	0.911402
			1.18002	-0.573665	-1.0825	0.654399	0.655831	-0.11154	0.969297	0.180832	-0.0217229	1.91987	2.62813	0.18286	0.909932
			1.18102	-0.564156	-1.09826	0.673272	0.684346	-0.101361	0.981493	0.180832	-0.0172732	1.9981	2.59723	0.176043	0.894476
			1.18202	-0.591131	-1.11695	0.706034	0.71286	-0.109005	0.982322	0.144665	-0.0118071	2.01134	2.60206	0.183727	0.892573
			1.18302	-0.613112	-1.09792	0.698639	0.684346	-0.124613	0.989634	0.144665	-0.00369394	2.00939	2.58802	0.1922	0.905385
			1.18402	-0.572386	-1.06	0.694777	0.684346	-0.102192	0.991646	0.144665	0.00377624	2.02409	2.57845	0.196978	0.89822
			1.18402	-0.512632	-1.0445	0.710298	0.655831	-0.0843569	0.999219	0.144665	0.0112157	2.01054	2.59127	0.207687	0.899277
			1.18502	-0.516161	-0.993209	0.719177	0.655831	-0.0828733	0.979552	0.108499	0.0154074	1.96788	2.57535	0.222283	0.902188
			1.18602	-0.485328	-0.902648	0.754661	0.627317	-0.0947391	0.973128	0.144665	0.0153003	1.9546	2.56774	0.237768	0.898969
			1.18702	-0.438461	-0.864512	0.787392	0.627317	-0.0656829	0.990165	0.144665	0.0154079	1.94682	2.58982	0.235366	0.901482
			1.18802	-0.463613	-0.889873	0.823813	0.627317	-0.0557612	0.990678	0.144665	0.0260542	1.95968	2.56437	0.232174	0.896542
			1.18902	-0.462916	-0.932516	0.858241	0.684346	-0.040424	0.978682	0.144665	0.038608	1.96877	2.54298	0.232639	0.887198
			1.18902	-0.453023	-0.96974	0.861289	0.71286	-0.0412605	0.981429	0.144665	0.0464525	1.97895	2.55862	0.248531	0.889883
			1.19002	-0.413793	-0.981912	0.851361	0.741374	-0.0566972	0.972009	0.108499	0.0439311	2.02797	2.53536	0.250372	0.884649
			1.19102	-0.385465	-1.04158	0.862705	0.71286	-0.0540016	0.939548	0.0723327	0.0488173	2.03969	2.53196	0.240021	0.883438
			1.19202	-0.420638	-1.04416	0.877214	0.71286	-0.0550873	0.921705	0.0723327	0.0555135	1.99667	2.51062	0.22137	0.893969
			1.19302	-0.417204	-1.01917	0.888772	0.684346	-0.0333199	0.906195	0.0723327	0.0601972	1.98692	2.49539	0.218622	0.893564
			1.19402	-0.427332	-1.0436	0.892811	0.684346	-0.0139979	0.888567	0.0723327	0.0646802	1.98957	2.49899	0.215957	0.885852
			1.19402	-0.419318	-1.07323	0.905514	0.684346	-0.0112289	0.86519	0.108499	0.0725472	1.98408	2.50063	0.204348	0.89389
			1.19502	-0.394358	-1.10377	0.940013	0.655831	-0.0166547	0.851772	0.108499	0.0752617	1.9528	2.51553	0.201401	0.886733
			1.19602	-0.390226	-1.11662	0.963971	0.655831	-0.0317666	0.829155	0.0723327	0.0739987	1.9211	2.51966	0.185076	0.858667
			1.19702	-0.393155	-1.13915	0.990703	0.655831	-0.0141022	0.809722	0.0723327	0.0738534	1.89005	2.5294	0.18433	0.853576
			1.19802	-0.346975	-1.12126	1.00693	0.627317	0.0133243	0.786448	0.0361664	0.0793197	1.86594	2.5471	0.19925	0.841655
			1.19902	-0.333277	-1.06332	0.985934	0.627317	0.0311054	0.766782	0.0361664	0.0918008	1.8818	2.54676	0.186198	0.833922
			1.19902	-0.34115	-1.07538	0.98934	0.627317	0.0464888	0.738247	0.0723327	0.0983975	1.8877	2.52678	0.168125	0.83911
			1.20002	-0.356002	-1.08376	1.00968	0.627317	0.0528852	0.701987	0	0.103207	1.86848	2.5324	0.158095	0.834832
			1.20102	-0.374727	-1.06379	1.03715	0.627317	0.0765183	0.674551	0	0.109014	1.86657	2.56048	0.156866	0.835581
			1.20202	-0.346079	-1.06708	1.03273	0.627317	0.0739987	0.678607	0	0.0979402	1.86627	2.53731	0.148714	0.840042
			1.20302	-0.336517	-1.07319	1.0233	0.627317	0.0473819	0.675999	0	0.0906177	1.87571	2.56034	0.126755	0.828133
			1.20402	-0.364447	-1.00952	1.01494	0.627317	0.0433774	0.664058	-0.0361664	0.0873247	1.89461	2.58245	0.115091	0.811255
			1.20402	-0.364208	-0.931759	1.01192	0.655831	0.0215367	0.664352	0	0.0792123	1.90192	2.59107	0.0941322	0.804917
			1.20502	-0.360821	-0.89475	1.02943	0.684346	0.0313274	0.671336	0.0361664	0.07107	1.92632	2.56973	0.0966163	0.794301
			1.20602	-0.367878	-0.83496	1.06376	0.71286	0.0307553	0.660925	0.0723327	0.0447834	1.95064	2.55218	0.0892549	0.781366
			1.20702	-0.360565	-0.813726	1.11181	0.684346	0.000702998	0.661021	0.144665	0.0321613	1.94098	2.56377	0.0919719	0.769885
			1.20802	-0.346972	-0.811929	1.12978	0.684346	-0.0102111	0.635771	0.216998	0.0267653	1.93788	2.54751	0.0793197	0.770034
			1.20902	-0.349824	-0.760964	1.13956	0.684346	0.0103368	0.602302	0.216998	0.0327359	1.94962	2.569	0.0618732	0.768635
			1.20902	-0.326287	-0.723676	1.16199	0.655831	0.03779	0.580318	0.180832	0.0349026	1.95909	2.58893	0.0637953	0.766576
			1.21002	-0.315334	-0.693595	1.16613	0.655831	0.00687559	0.558305	0.253165	0.0334885	1.98667	2.58874	0.0850505	0.767532
			1.21102	-0.332947	-0.629044	1.22513	0.627317	0.00698557	0.54837	0.253165	0.0227735	1.99582	2.56847	0.0949613	0.769404
			1.21202	-0.328967	-0.619065	1.24544	0.627317	0.0026832	0.526342	0.289331	0.00990058	2.03061	2.55644	0.0721512	0.776255
			1.21302	-0.341736	-0.607876	1.2411	0.627317	-0.000968679	0.488838	0.289331	0.00987964	2.06769	2.5488	0.060527	0.7758
			1.21402	-0.365636	-0.563877	1.25049	0.655831	0.00393611	0.461864	0.216998	0.00629655	2.07019	2.61751	0.0619624	0.76024
			1.21402	-0.388596	-0.536909	1.29379	0.655831	0.00632776	0.438197	0.253165	-0.00824926	2.07034	2.60739	0.0465619	0.755753
			1.21502	-0.389913	-0.489786	1.30135	0.655831	0.0326232	0.421347	0.216998	-0.031636	2.04198	2.59705	0.0366084	0.771467
			1.21602	-0.382566	-0.421593	1.28476	0.71286	0.0523481	0.421473	0.216998	-0.048094	1.99534	2.60009	0.0330728	0.784881
			1.21702	-0.38961	-0.347773	1.30373	0.741374	0.0621298	0.418194	0.180832	-0.0584735	1.98733	2.59668	0.00413532	0.783593
			1.21802	-0.38959	-0.338989	1.31719	0.769889	0.0851186	0.423101	0.144665	-0.0567723	1.97938	2.59149	-0.0269533	0.802847
			1.21902	-0.359353	-0.337751	1.32678	0.798403	0.0813267	0.455053	0.144665	-0.0516096	1.96699	2.58384	-0.0411527	0.82684
			1.21902	-0.352416	-0.27497	1.32186	0.798403	0.0644927	0.460693	0.144665	-0.0562567	1.95635	2.56588	-0.0608445	0.847528
			1.22002	-0.329813	-0.261049	1.32394	0.826918	0.0531185	0.440919	0.144665	-0.0660515	1.93206	2.56189	-0.0738913	0.878464
			1.22102	-0.317391	-0.315019	1.33139	0.855432	0.0746027	0.436871	0.108499	-0.0774757	1.92501	2.55354	-0.0941446	0.89095
			1.22202	-0.292861	-0.316851	1.34628	0.826918	0.0688792	0.438627	0.0723327	-0.0918931	1.87244	2.55718	-0.110171	0.906589
			1.22302	-0.275133	-0.292225	1.3465	0.769889	0.0652254	0.429786	0.0723327	-0.102542	1.79557	2.58131	-0.126177	0.918198
			1.22402	-0.273298	-0.298103	1.32584	0.741374	0.0713181	0.410737	0.108499	-0.112108	1.7742	2.57598	-0.154152	0.929742
			1.22402	-0.277372	-0.352477	1.3317	0.769889	0.091984	0.37294	0.0723327	-0.109261	1.78198	2.59866	-0.181767	0.946863
			1.22502	-0.296636	-0.41214	1.33983	0.769889	0.0932868	0.365719	0.144665	-0.103637	1.77167	2.60529	-0.211425	0.970077
			1.22602	-0.286592	-0.399175	1.32911	0.769889	0.0918137	0.358916	0.144665	-0.115072	1.78568	2.57856	-0.240751	0.971883
			1.22702	-0.293952	-0.405964	1.3124	0.769889	0.0988962	0.366127	0.108499	-0.123536	1.8348	2.57403	-0.262168	0.974252
			1.22802	-0.306734	-0.464925	1.32577	0.769889	0.128017	0.366526	0.108499	-0.128942	1.81741	2.59355	-0.291837	0.98606
			1.22902	-0.331361	-0.459306	1.30111	0.769889	0.14268	0.345563	0.144665	-0.142016	1.79532	2.56966	-0.319464	0.999428
			1.22902	-0.311957	-0.403053	1.28959	0.798403	0.169329	0.310858	0.144665	-0.145482	1.78886	2.59449	-0.322379	1.03609
			1.23002	-0.276662	-0.387423	1.29501	0.798403	0.148935	0.29611	0.108499	-0.144328	1.77207	2.61142	-0.325411	1.07065
			1.23102	-0.26915	-0.369298	1.29836	0.769889	0.134019	0.278185	0.180832	-0.150609	1.72759	2.60951	-0.341245	1.08057
			1.23202	-0.293238	-0.34548	1.34076	0.769889	0.149431	0.270179	0.144665	-0.146771	1.63889	2.62878	-0.334812	1.07457
			1.23302	-0.304761	-0.306081	1.35051	0.769889	0.147954	0.26195	0.180832	-0.151938	1.57005	2.63484	-0.33132	1.0689
			1.23402	-0.279541	-0.314895	1.34745	0.769889	0.176999	0.260826	0.180832	-0.166304	1.5525	2.64729	-0.322861	1.06599
			1.23402	-0.247486	-0.296685	1.35395	0.798403	0.170311	0.274586	0.180832	-0.167267	1.52242	2.66443	-0.307639	1.07411
			1.23502	-0.250304	-0.218947	1.32262	0.826918	0.161026	0.283997	0.180832	-0.170003	1.52201	2.65434	-0.312234	1.08047
			1.23602	-0.207942	-0.155861	1.31649	0.826918	0.180753	0.26997	0.180832	-0.180267	1.53123	2.65831	-0.307309	1.08976
			1.23702	-0.232428	-0.100735	1.28274	0.855432	0.166962	0.258099	0.144665	-0.186618	1.53004	2.66096	-0.294339	1.09047
			1.23802	-0.251674	-0.0678888	1.28301	0.826918	0.166022	0.264633	0.108499	-0.191346	1.51671	2.67249	-0.298712	1.10093
			1.23902	-0.219902	-0.0778589	1.28948	0.798403	0.138904	0.278535	0.144665	-0.204805	1.52849	2.64215	-0.298821	1.11531
			1.23902	-0.230242	-0.0930163	1.28974	0.826918	0.136655	0.291793	0.144665	-0.221244	1.52008	2.65005	-0.298497	1.13616
			1.24002	-0.211757	-0.0927875	1.29462	0.855432	0.103495	0.289468	0.108499	-0.241257	1.46164	2.67706	-0.294518	1.15107
			1.24102	-0.150541	-0.0601711	1.28722	0.855432	0.118899	0.28467	0.0361664	-0.255964	1.40744	2.68563	-0.28476	1.16689
			1.24202	-0.113736	-0.00682979	1.29073	0.855432	0.0990616	0.271644	0.0723327	-0.27636	1.39917	2.71687	-0.278363	1.18697
			1.24302	-0.0438774	-0.0765114	1.24546	0.855432	0.0918492	0.289131	0.0723327	-0.301407	1.40945	2.69692	-0.28192	1.18883
			1.24402	0.00413857	-0.0883065	1.22872	0.855432	0.0923887	0.304541	0.108499	-0.307611	1.40567	2.70218	-0.297265	1.18974
			1.24402	0.0225057	-0.0221046	1.26221	0.883946	0.0974962	0.325964	0.108499	-0.302053	1.38026	2.66354	-0.299926	1.20948
			1.24502	0.0630901	0.0151109	1.2868	0.883946	0.0662994	0.337346	0.108499	-0.301567	1.37561	2.64806	-0.281958	1.22373
			1.24602	0.10953	-0.072195	1.29769	0.855432	0.0964095	0.37493	0.0723327	-0.303172	1.39198	2.64111	-0.27354	1.22012
			1.24702	0.120853	-0.042831	1.27813	0.855432	0.0808158	0.367319	0.108499	-0.293827	1.35625	2.62896	-0.285928	1.22031
			1.24802	0.14466	-0.0186829	1.25464	0.855432	0.0898319	0.371136	0.0723327	-0.282764	1.3159	2.65538	-0.276265	1.22035
			1.24802	0.175489	0.0157181	1.20047	0.826918	0.116516	0.352888	0.0361664	-0.276807	1.32659	2.63971	-0.279382	1.22014
			1.24902	0.21149	0.0581721	1.1681	0.826918	0.0964774	0.344549	-0.0361664	-0.274929	1.33598	2.64011	-0.295862	1.21017
			1.25002	0.254084	0.106848	1.18628	0.826918	0.0748211	0.361739	-0.0361664	-0.283302	1.3371	2.63318	-0.296735	1.20819
			1.25102	0.273245	0.098739	1.19615	0.826918	0.0353644	0.395418	0	-0.2944	1.31833	2.61237	-0.299309	1.2176
			1.25202	0.29545	0.0575109	1.22768	0.855432	0.060839	0.413996	-0.0361664	-0.303882	1.28829	2.59983	-0.313834	1.2145
			1.25302	0.294239	0.0389332	1.18969	0.883946	0.0467059	0.433607	-0.0361664	-0.305536	1.30508	2.60537	-0.338967	1.20703
			1.25302	0.328778	0.0442577	1.19591	0.883946	0.0240764	0.455487	-0.0723327	-0.309326	1.31174	2.59125	-0.345034	1.20387
			1.25402	0.334852	0.017655	1.19081	0.855432	0.0700482	0.496183	-0.108499	-0.323712	1.27639	2.58483	-0.368287	1.19061
			1.25502	0.394038	0.014303	1.18463	0.855432	0.0934533	0.526296	-0.144665	-0.32911	1.27286	2.5594	-0.38625	1.19582
			1.25602	0.430021	0.0110486	1.16891	0.883946	0.0936839	0.547131	-0.144665	-0.329633	1.25042	2.5331	-0.385222	1.20971
			1.25702	0.467325	0.00360272	1.13908	0.883946	0.0751651	0.563978	-0.180832	-0.321192	1.21091	2.51802	-0.395071	1.20271
			1.25802	0.48123	0.0043697	1.14174	0.883946	0.0541076	0.590615	-0.216998	-0.312634	1.18271	2.54432	-0.39717	1.20522
			1.25802	0.517211	0.0043697	1.11005	0.855432	0.046058	0.600533	-0.216998	-0.303296	1.16418	2.55566	-0.400194	1.20505
			1.25902	0.554238	0.00948863	1.09614	0.855432	0.0210129	0.620197	-0.216998	-0.304944	1.16635	2.60077	-0.40833	1.19068
			1.26002	0.530777	0.0123298	1.10486	0.855432	0.0343207	0.610088	-0.253165	-0.311265	1.17466	2.62434	-0.410526	1.16989
			1.26102	0.576704	-0.0311077	1.08815	0.883946	0.0420103	0.623895	-0.289331	-0.311285	1.16553	2.6324	-0.415311	1.15119
			1.26202	0.606598	-0.043684	1.07668	0.883946	0.0414983	0.631657	-0.253165	-0.303717	1.14888	2.64065	-0.418041	1.12762
			1.26302	0.59808	-0.0179173	1.06728	0.912461	0.0315372	0.624388	-0.253165	-0.295111	1.1263	2.68028	-0.420135	1.11196
			1.26302	0.580837	-0.0109946	1.0724	0.940975	0.00242065	0.619688	-0.253165	-0.292506	1.12326	2.71459	-0.421122	1.10868
			1.26402	0.600382	0.00151075	1.08817	0.96949	0.00515845	0.608231	-0.253165	-0.291607	1.17075	2.73712	-0.401944	1.11419
			1.26502	0.591304	0.0534875	1.09996	0.998004	0.0188211	0.62625	-0.289331	-0.280454	1.19569	2.75711	-0.377969	1.11861
			1.26602	0.580371	0.0757683	1.12229	0.998004	0.0269004	0.674221	-0.325497	-0.281227	1.16614	2.76665	-0.3624	1.10975
			1.26702	0.613889	0.147011	1.10729	1.02652	0.0352238	0.688462	-0.361664	-0.299142	1.13047	2.7757	-0.354821	1.09301
			1.26802	0.645145	0.186309	1.11295	1.05503	0.0599706	0.697114	-0.361664	-0.301076	1.09158	2.80043	-0.344419	1.09713
			1.26802	0.676783	0.224381	1.11009	1.05503	0.0821557	0.683478	-0.325497	-0.297689	1.01805	2.80462	-0.331053	1.09328
			1.26902	0.697601	0.299644	1.10836	1.05503	0.0773245	0.720146	-0.325497	-0.292735	0.979465	2.80203	-0.311932	1.1007
			1.27002	0.722115	0.342535	1.128	1.05503	0.0682378	0.739428	-0.361664	-0.287528	0.989391	2.79555	-0.29407	1.12034
			1.27102	0.763806	0.344409	1.13901	1.05503	0.0375301	0.787109	-0.39783	-0.285452	0.964233	2.7755	-0.27844	1.09823
			1.27202	0.779045	0.353082	1.1767	1.02652	0.0453926	0.806797	-0.361664	-0.294304	0.939248	2.78646	-0.289759	1.08571
			1.27302	0.785642	0.365668	1.19022	1.05503	0.0503068	0.805051	-0.39783	-0.290685	0.939453	2.7722	-0.28227	1.07596
			1.27302	0.823475	0.357671	1.17637	1.08355	0.0696503	0.825556	-0.325497	-0.287382	0.947534	2.7714	-0.275645	1.07102
			1.27402	0.863711	0.337799	1.16751	1.08355	0.0728858	0.86328	-0.325497	-0.287053	0.946741	2.7872	-0.287528	1.07859
			1.27502	0.861795	0.300719	1.17035	1.11206	0.0575975	0.897985	-0.289331	-0.290512	0.978216	2.78719	-0.3067	1.07809
			1.27602	0.862213	0.291085	1.17834	1.11206	0.0628223	0.901607	-0.253165	-0.293905	1.01863	2.7849	-0.322794	1.06773
			1.27702	0.850461	0.305279	1.18454	1.11206	0.0708217	0.896271	-0.289331	-0.296082	1.02841	2.78292	-0.328581	1.0684
			1.27802	0.860673	0.289841	1.16955	1.11206	0.0449898	0.935541	-0.253165	-0.298369	1.0092	2.78176	-0.342252	1.05823
			1.27802	0.860168	0.253051	1.17172	1.14058	0.0308564	0.977049	-0.216998	-0.299825	0.98455	2.78089	-0.35572	1.06089
			1.27902	0.878783	0.30277	1.1855	1.16909	0.0589371	0.972393	-0.180832	-0.292027	0.95779	2.80434	-0.335648	1.07842
			1.28002	0.925693	0.349671	1.16949	1.1976	0.0464282	0.969007	-0.180832	-0.280734	0.931182	2.82286	-0.320289	1.08557
			1.28102	0.913052	0.355146	1.18724	1.16909	0.0176544	0.956597	-0.180832	-0.267738	0.921782	2.80325	-0.314993	1.08361
			1.28202	0.936256	0.354498	1.21008	1.16909	0.0195055	0.962896	-0.180832	-0.256399	0.94272	2.78758	-0.315486	1.06235
			1.28302	0.895554	0.367504	1.19486	1.1976	0.0270104	0.986307	-0.180832	-0.245792	0.981497	2.80165	-0.320043	1.03013
			1.28302	0.918821	0.362706	1.17193	1.1976	0.00919462	1.01685	-0.180832	-0.235175	1.0119	2.80458	-0.320271	1.01867
			1.28402	0.890603	0.390628	1.19866	1.1976	-0.0196051	1.00349	-0.180832	-0.214153	1.00649	2.79152	-0.306772	1.0124
			1.28502	0.837495	0.377847	1.18262	1.1976	-0.041348	0.975345	-0.216998	-0.203678	0.979767	2.80108	-0.282394	1.01286
			1.28602	0.803869	0.315987	1.15429	1.22612	-0.0680291	0.961402	-0.253165	-0.21143	0.95735	2.8066	-0.25552	1.01812
			1.28702	0.802956	0.267853	1.15951	1.22612	-0.0443208	0.950895	-0.289331	-0.218415	0.94348	2.79242	-0.245233	1.01495
			1.28802	0.757243	0.26127	1.15098	1.22612	-0.0450515	0.921332	-0.253165	-0.214351	0.956568	2.78987	-0.242294	1.0154
			1.28802	0.796813	0.256825	1.1389	1.25463	-0.0453831	0.922763	-0.253165	-0.209275	0.994743	2.81958	-0.233162	1.02588
			1.28902	0.787415	0.206893	1.1316	1.28315	-0.0513686	0.923303	-0.253165	-0.209125	1.02103	2.82397	-0.236808	1.02725
			1.29002	0.780757	0.212977	1.12104	1.31166	-0.0884817	0.919468	-0.216998	-0.214874	1.03117	2.83355	-0.222716	1.03438
			1.29102	0.764379	0.168337	1.10475	1.34018	-0.0911504	0.926186	-0.216998	-0.225248	1.04726	2.84243	-0.185979	1.05048
			1.29202	0.74679	0.0652805	1.06399	1.34018	-0.0903443	0.916973	-0.216998	-0.233575	1.04813	2.85162	-0.164658	1.05718
			1.29302	0.72506	0.0514994	1.04709	1.34018	-0.0617917	0.895949	-0.216998	-0.238937	1.04797	2.87791	-0.130213	1.04295
			1.29302	0.72393	0.120165	1.02003	1.36869	-0.0676555	0.885585	-0.216998	-0.235349	1.0661	2.89712	-0.139021	1.02189
			1.29402	0.724477	0.0645258	1.01369	1.34018	-0.0568727	0.889013	-0.216998	-0.251007	1.03124	2.91223	-0.125376	1.02337
			1.29502	0.688634	-0.0509496	1.01797	1.34018	-0.0380517	0.864673	-0.216998	-0.264385	1.00642	2.92001	-0.123063	1.01092
			1.29602	0.677069	-0.0204675	1.00101	1.36869	-0.0713156	0.836092	-0.144665	-0.25065	1.01011	2.90225	-0.121201	1.01524
			1.29702	0.637935	-0.064198	1.00291	1.36869	-0.0930932	0.831824	-0.144665	-0.238999	0.961953	2.90128	-0.0875713	1.01541
			1.29802	0.603584	-0.070885	1.01019	1.36869	-0.100741	0.833287	-0.108499	-0.237239	0.913361	2.93879	-0.0699484	1.00473
			1.29802	0.570836	-0.0949116	1.0307	1.34018	-0.11978	0.830253	-0.0723327	-0.236005	0.903872	2.96742	-0.0549467	1.01662
			1.29902	0.596464	-0.102531	1.02177	1.36869	-0.118093	0.792774	-0.0361664	-0.233462	0.912467	2.95843	-0.0471477	1.019
			1.30002	0.623905	-0.116101	1.04443	1.36869	-0.130773	0.804167	0.0361664	-0.227623	0.918265	2.95543	-0.0357403	1.02444
			1.30102	0.619135	-0.135412	1.02349	1.39721	-0.138131	0.786999	0.0361664	-0.232254	0.911333	2.92687	-0.0221285	1.01903
			1.30202	0.613029	-0.183936	1.02019	1.39721	-0.140004	0.769957	0.108499	-0.235192	0.872896	2.95264	-0.00751899	1.03653
			1.30302	0.600857	-0.198642	1.03031	1.36869	-0.152187	0.77178	0.144665	-0.235081	0.814926	2.97081	0.0144263	1.04791
			1.30302	0.600558	-0.130332	1.00732	1.34018	-0.178956	0.751287	0.108499	-0.234153	0.809982	2.97787	0.0105506	1.0454
			1.30402	0.623326	-0.0982329	1.00179	1.34018	-0.184332	0.763267	0.144665	-0.229224	0.798981	2.9659	0.00943023	1.0312
			1.30502	0.628478	-0.0534807	0.999154	1.31166	-0.169524	0.747434	0.144665	-0.225169	0.788806	2.93661	0.0126349	1.02761
			1.30602	0.613411	-0.0162713	0.978257	1.28315	-0.180113	0.76216	0.180832	-0.224485	0.77019	2.91323	0.00204058	1.02816
			1.30702	0.639963	-0.0362368	0.976683	1.28315	-0.187238	0.779535	0.144665	-0.231802	0.756025	2.89946	0.020134	1.02089
			1.30802	0.649372	-0.0236031	0.954776	1.28315	-0.226818	0.782483	0.180832	-0.222272	0.808195	2.88113	0.026363	0.993994
			1.30802	0.65024	-0.0931085	0.961097	1.28315	-0.238567	0.754042	0.216998	-0.203767	0.87402	2.87882	0.0207111	1.01254
			1.30902	0.623225	-0.208509	0.969645	1.31166	-0.265758	0.761239	0.216998	-0.196336	0.971993	2.87601	0.0265948	1.02764
			1.31002	0.588738	-0.22556	0.982592	1.34018	-0.290433	0.748345	0.216998	-0.19545	1.02712	2.86604	0.0229697	1.02541
			1.31102	0.585601	-0.284288	0.974774	1.34018	-0.281018	0.726395	0.180832	-0.188379	1.08985	2.87052	0.01195	1.00359
			1.31202	0.571709	-0.292465	0.956521	1.36869	-0.299804	0.714879	0.216998	-0.180971	1.0895	2.89147	0.00549736	0.981638
			1.31302	0.517659	-0.318733	0.944087	1.36869	-0.301171	0.679358	0.180832	-0.178957	1.07838	2.91042	-0.00484594	0.990526
			1.31302	0.469311	-0.351475	0.872993	1.39721	-0.314046	0.640503	0.216998	-0.176177	1.10753	2.90529	0.0154049	0.988141
			1.31402	0.430751	-0.327629	0.847305	1.39721	-0.290437	0.665621	0.180832	-0.178852	1.1317	2.90492	0.0199235	0.994514
			1.31502	0.389841	-0.285241	0.827294	1.36869	-0.307881	0.653644	0.180832	-0.180439	1.13428	2.91225	0.00765242	1.03311
			1.31602	0.376811	-0.299303	0.803788	1.34018	-0.323723	0.645099	0.180832	-0.177347	1.15292	2.9225	0.0345608	1.04034
			1.31702	0.376606	-0.261791	0.803383	1.31166	-0.315166	0.609649	0.144665	-0.170091	1.17451	2.93557	0.0761353	1.04146
			1.31802	0.348026	-0.300276	0.784955	1.28315	-0.318801	0.608915	0.144665	-0.168514	1.16658	2.94567	0.0961122	1.03062
			1.31802	0.325029	-0.401651	0.787346	1.28315	-0.353154	0.609587	0.180832	-0.162341	1.21139	2.98387	0.0985596	1.03298
			1.31902	0.312696	-0.454874	0.807872	1.25463	-0.361916	0.589912	0.180832	-0.167891	1.24692	3.01386	0.0857686	1.03116
			1.32002	0.318977	-0.400765	0.80802	1.25463	-0.339192	0.549463	0.180832	-0.17323	1.30249	3.02672	0.0899323	1.03323
			1.32102	0.311334	-0.471838	0.805886	1.22612	-0.352563	0.540511	0.180832	-0.178206	1.3355	3.03466	0.0647691	1.02541
			1.32202	0.251227	-0.46258	0.794475	1.22612	-0.329539	0.544671	0.180832	-0.189008	1.35809	3.03371	0.0666633	1.0188
			1.32302	0.282982	-0.481818	0.767499	1.25463	-0.322738	0.544146	0.216998	-0.193238	1.41225	3.04015	0.0199129	1.01447
			1.32302	0.214127	-0.457387	0.748992	1.22612	-0.299367	0.516418	0.216998	-0.192544	1.41195	3.04135	0.0324439	1.01622
			1.32402	0.190509	-0.467706	0.748026	1.1976	-0.327983	0.503964	0.253165	-0.18209	1.38967	3.02287	0.045502	1.03172
			1.32502	0.159038	-0.475432	0.731208	1.1976	-0.285752	0.453357	0.253165	-0.185358	1.40725	3.00824	0.0650969	1.0301
			1.32602	0.173234	-0.53824	0.693009	1.1976	-0.277213	0.454242	0.289331	-0.194272	1.4278	3.02412	0.0846273	1.03523
			1.32702	0.191567	-0.604497	0.743713	1.16909	-0.259024	0.46075	0.289331	-0.196146	1.45644	3.02548	0.106327	1.04624
			1.32802	0.212708	-0.58836	0.754797	1.14058	-0.237041	0.445395	0.253165	-0.185296	1.49591	3.03932	0.115522	1.03086
			1.32802	0.189564	-0.600075	0.7503	1.11206	-0.259183	0.435259	0.253165	-0.174562	1.47803	3.08041	0.133592	1.04163
			1.32902	0.174741	-0.538733	0.752783	1.08355	-0.248819	0.439181	0.253165	-0.170591	1.46353	3.09723	0.143787	1.02861
			1.33002	0.128234	-0.602476	0.786576	1.08355	-0.239232	0.429611	0.253165	-0.17316	1.48103	3.1138	0.151178	1.02364
			1.33102	0.105238	-0.622353	0.789214	1.05503	-0.250365	0.424924	0.289331	-0.172631	1.49926	3.13866	0.170989	1.04227
			1.33202	0.0688738	-0.700845	0.814494	1.05503	-0.23865	0.444562	0.325497	-0.162742	1.49604	3.14025	0.196294	1.04604
			1.33302	0.0539927	-0.762132	0.840433	1.05503	-0.262846	0.460218	0.325497	-0.151591	1.45455	3.15732	0.212443	1.04943
			1.33302	0.0305687	-0.738999	0.88194	1.08355	-0.262879	0.457051	0.289331	-0.154209	1.44384	3.17688	0.226929	1.05433
			1.33402	0.0424578	-0.738679	0.898223	1.08355	-0.295054	0.440907	0.289331	-0.141874	1.45584	3.18836	0.239544	1.04113
			1.33502	0.00784951	-0.816088	0.928804	1.08355	-0.284174	0.449922	0.289331	-0.132986	1.43773	3.18213	0.241974	1.07149
			1.33602	-0.0180466	-0.780511	0.930156	1.08355	-0.296389	0.45186	0.289331	-0.121681	1.42786	3.17517	0.254358	1.06202
			1.33702	-0.00922735	-0.739399	0.900863	1.08355	-0.307902	0.463489	0.289331	-0.104035	1.45615	3.19736	0.290547	1.05801
			1.33802	-0.0245833	-0.708965	0.897292	1.05503	-0.311588	0.45612	0.289331	-0.103324	1.48639	3.2419	0.314792	1.05249
			1.33802	-0.0286966	-0.662751	0.882098	1.05503	-0.306586	0.440024	0.325497	-0.106172	1.50774	3.2576	0.311505	1.0513
			1.33902	-0.0318476	-0.588893	0.865778	1.05503	-0.309851	0.436622	0.325497	-0.0949233	1.53216	3.2619	0.323347	1.05776
			1.34002	-0.0215522	-0.597846	0.865992	1.08355	-0.280738	0.44307	0.325497	-0.0951441	1.59374	3.26337	0.34159	1.03491
			1.34102	-0.054325	-0.556358	0.864749	1.05503	-0.26314	0.445787	0.325497	-0.0920347	1.65643	3.253	0.359492	1.02547
			1.34202	-0.107316	-0.528643	0.887152	1.08355	-0.267555	0.435833	0.325497	-0.102961	1.71103	3.24633	0.377913	1.02561
			1.34302	-0.128087	-0.482746	0.890629	1.05503	-0.255614	0.457084	0.325497	-0.0915466	1.72501	3.26258	0.403892	1.01273
			1.34302	-0.11726	-0.408678	0.893783	1.05503	-0.25433	0.467304	0.289331	-0.0756476	1.75995	3.26142	0.425514	0.999505
			1.34402	-0.148032	-0.446295	0.909449	1.02652	-0.244991	0.447691	0.289331	-0.0731004	1.82092	3.24017	0.423723	0.992082
			1.34502	-0.161262	-0.493612	0.931984	1.05503	-0.224814	0.445145	0.289331	-0.0688607	1.8576	3.22088	0.44134	0.99815
			1.34602	-0.227667	-0.491049	0.940385	1.05503	-0.2287	0.470189	0.289331	-0.0761579	1.88793	3.21077	0.474806	1.03388
			1.34702	-0.241341	-0.570653	0.911379	1.02652	-0.229576	0.497311	0.289331	-0.0709191	1.92647	3.22161	0.489272	1.05038
			1.34802	-0.251018	-0.607905	0.88734	1.02652	-0.226422	0.493502	0.289331	-0.0592302	1.94002	3.21485	0.496645	1.02721
			1.34802	-0.25288	-0.596905	0.888414	1.05503	-0.228757	0.479118	0.325497	-0.0518855	1.9462	3.2115	0.50013	1.01266
			1.34902	-0.240563	-0.600867	0.855342	1.05503	-0.211865	0.474946	0.325497	-0.0484176	1.94588	3.23653	0.503836	1.00495
			1.35002	-0.2635	-0.589682	0.830269	1.05503	-0.221122	0.485644	0.325497	-0.0591986	1.91114	3.23088	0.525058	1.00772
			1.35102	-0.303269	-0.538863	0.838675	1.02652	-0.213588	0.491618	0.325497	-0.0580314	1.87867	3.24178	0.527252	1.00066
			1.35202	-0.294232	-0.542783	0.827173	0.998004	-0.205124	0.502866	0.325497	-0.0509168	1.9131	3.26062	0.52251	1.01301
			1.35302	-0.288521	-0.551856	0.804968	0.998004	-0.208718	0.49266	0.361664	-0.0533736	1.92363	3.2529	0.539416	1.01867
			1.35302	-0.294023	-0.578481	0.799403	0.998004	-0.209819	0.492702	0.325497	-0.0576838	1.9257	3.24581	0.559785	1.04652
			1.35402	-0.256994	-0.580771	0.806334	0.998004	-0.199152	0.512089	0.361664	-0.0528836	1.90437	3.25079	0.585613	1.04177
			1.35502	-0.23569	-0.522291	0.82447	0.998004	-0.20451	0.52917	0.361664	-0.0475995	1.94265	3.24937	0.589358	1.02326
			1.35602	-0.220659	-0.554901	0.829292	0.998004	-0.233377	0.527014	0.361664	-0.052264	1.93087	3.2257	0.581496	1.03675
			1.35702	-0.194288	-0.616957	0.81918	0.96949	-0.247273	0.554279	0.39783	-0.0568862	1.88165	3.21558	0.593433	1.01772
			1.35702	-0.184072	-0.621451	0.825206	0.998004	-0.251805	0.569955	0.39783	-0.0544601	1.90543	3.21678	0.593885	1.00398
			1.35802	-0.197598	-0.600904	0.8249	0.998004	-0.23875	0.551581	0.361664	-0.0478121	1.86578	3.2004	0.577995	1.00529
			1.35902	-0.207171	-0.641582	0.805647	0.998004	-0.238579	0.554685	0.39783	-0.0431058	1.84507	3.19362	0.577993	1.02164
			1.36002	-0.183924	-0.584729	0.787015	0.998004	-0.216394	0.535384	0.361664	-0.0462632	1.8039	3.18592	0.588883	1.03925
			1.36102	-0.194759	-0.580884	0.787844	0.998004	-0.212285	0.541638	0.325497	-0.0351192	1.78719	3.17489	0.610623	1.03377
			1.36202	-0.183409	-0.658927	0.783017	0.998004	-0.216296	0.56647	0.325497	-0.0212983	1.76625	3.18087	0.622354	1.04003
			1.36202	-0.172284	-0.665192	0.762585	0.998004	-0.220449	0.601927	0.325497	-0.00836472	1.77557	3.15586	0.629638	1.04718
			1.36302	-0.167519	-0.707136	0.759397	1.02652	-0.223857	0.601994	0.325497	0.000387526	1.80761	3.14883	0.64638	1.03917
			1.36402	-0.201581	-0.663348	0.767652	0.998004	-0.2191	0.626365	0.325497	0.0100695	1.77848	3.15292	0.681768	1.0317
			1.36502	-0.172246	-0.570334	0.757864	1.05503	-0.22692	0.655669	0.325497	0.0123158	1.74867	3.13909	0.682634	1.02768
			1.36602	-0.129597	-0.544532	0.785116	1.05503	-0.229753	0.666193	0.325497	0.00522633	1.73538	3.1607	0.685684	1.02852
			1.36702	-0.12228	-0.590166	0.774711	1.08355	-0.263518	0.697843	0.325497	0.0124932	1.7003	3.19832	0.680412	1.02329
			1.36702	-0.137444	-0.607068	0.791481	1.11206	-0.280714	0.723768	0.325497	0.010263	1.70258	3.19975	0.662478	1.0168
			1.36802	-0.13624	-0.522821	0.780633	1.14058	-0.296529	0.758189	0.289331	0.0011949	1.68563	3.2116	0.647204	1.00367
			1.36902	-0.140105	-0.539989	0.786363	1.16909	-0.298999	0.772118	0.325497	-0.0105044	1.66896	3.21179	0.637113	1.01047
			1.37002	-0.140945	-0.507878	0.758466	1.1976	-0.280816	0.768314	0.361664	-0.016679	1.6777	3.19761	0.637708	0.985168
			1.37102	-0.12167	-0.550004	0.748883	1.22612	-0.281251	0.793645	0.325497	-0.0192115	1.67435	3.188	0.612401	0.988436
			1.37202	-0.0804706	-0.523895	0.743093	1.22612	-0.269944	0.814188	0.361664	-0.0201865	1.63054	3.17816	0.609596	0.984727
			1.37202	-0.0814528	-0.474173	0.718404	1.22612	-0.261351	0.811675	0.361664	-0.00997857	1.60907	3.15941	0.612901	0.965245
			1.37302	-0.0502949	-0.47057	0.699511	1.1976	-0.261489	0.800792	0.325497	-0.00853164	1.61916	3.15393	0.60889	0.947235
			1.37402	-0.054658	-0.405488	0.689475	1.22612	-0.232109	0.788923	0.325497	-0.0014461	1.66003	3.13932	0.591919	0.960232
			1.37502	-0.0345706	-0.316171	0.680251	1.22612	-0.20378	0.79622	0.361664	0.00821982	1.654	3.11345	0.598035	0.952713
			1.37602	-0.0368798	-0.309037	0.704588	1.25463	-0.179675	0.7981	0.361664	0.00709537	1.65656	3.10554	0.576761	0.959752
			1.37702	0.00890613	-0.302022	0.67702	1.25463	-0.172975	0.807802	0.361664	-0.00580453	1.67608	3.12145	0.573467	0.96974
			1.37702	0.0496595	-0.235812	0.691367	1.28315	-0.163663	0.790631	0.361664	-0.0132783	1.75353	3.14507	0.579091	0.954591
			1.37802	0.0393998	-0.145461	0.717828	1.28315	-0.160414	0.786232	0.361664	-0.0252467	1.82554	3.14157	0.56572	0.952244
			1.37902	0.0623193	-0.197201	0.738267	1.31166	-0.157544	0.783515	0.361664	-0.0302117	1.79573	3.1362	0.569655	0.963385
			1.38002	0.077986	-0.244471	0.726444	1.31166	-0.17039	0.799259	0.361664	-0.033143	1.81462	3.12643	0.604534	0.968112
			1.38102	0.109546	-0.378345	0.707463	1.28315	-0.173471	0.789684	0.361664	-0.0317668	1.88968	3.11126	0.592354	0.952883
			1.38202	0.148461	-0.350986	0.692756	1.28315	-0.19796	0.789873	0.361664	-0.0297732	1.95175	3.10226	0.554253	0.941509
			1.38202	0.154373	-0.359914	0.719336	1.28315	-0.229083	0.805163	0.361664	-0.0475403	1.93961	3.08887	0.539492	0.923888
			1.38302	0.183522	-0.408824	0.699575	1.28315	-0.227915	0.795592	0.361664	-0.0382176	1.91441	3.08149	0.518834	0.911852
			1.38402	0.208346	-0.45055	0.691851	1.28315	-0.235278	0.784902	0.325497	-0.046032	1.95926	3.08792	0.517787	0.910705
			1.38502	0.234993	-0.487086	0.685361	1.28315	-0.252132	0.815878	0.361664	-0.0569187	1.96781	3.07902	0.511855	0.892216
			1.38602	0.275805	-0.442372	0.666745	1.31166	-0.268015	0.810751	0.39783	-0.0527365	1.98915	3.07311	0.507506	0.865712
			1.38702	0.236675	-0.399796	0.647985	1.31166	-0.254966	0.831669	0.433996	-0.0663199	1.96307	3.0783	0.516243	0.838815
			1.38702	0.315776	-0.430181	0.621426	1.28315	-0.229516	0.796332	0.39783	-0.0564402	2.00299	3.08956	0.5215	0.803436
			1.38802	0.332551	-0.428718	0.614744	1.31166	-0.214929	0.763056	0.39783	-0.0544599	2.00238	3.08874	0.523209	0.785244
			1.38902	0.32329	-0.482131	0.616815	1.28315	-0.210023	0.741623	0.433996	-0.0626973	1.99572	3.08256	0.542848	0.785305
			1.39002	0.344797	-0.485884	0.614324	1.28315	-0.210673	0.723871	0.39783	-0.0671032	2.02066	3.06916	0.531518	0.769292
			1.39102	0.373712	-0.533027	0.643542	1.28315	-0.21447	0.722488	0.39783	-0.0811618	2.01627	3.03972	0.512942	0.770192
			1.39202	0.367635	-0.535252	0.671655	1.28315	-0.20885	0.722984	0.433996	-0.0817724	2.04109	3.04494	0.527467	0.776453
			1.39202	0.36226	-0.544259	0.661229	1.25463	-0.202811	0.711983	0.433996	-0.0760822	2.02527	3.05209	0.512452	0.762731
			1.39302	0.351371	-0.506698	0.642817	1.25463	-0.189029	0.717656	0.470163	-0.0751068	1.98491	3.0429	0.533628	0.739487
			1.39402	0.343195	-0.474609	0.62408	1.28315	-0.153599	0.720134	0.506329	-0.072165	1.95196	3.03979	0.526	0.726204
			1.39502	0.352324	-0.537164	0.621276	1.31166	-0.127362	0.720327	0.542495	-0.0712731	1.98359	3.04436	0.509296	0.69732
			1.39602	0.328994	-0.574101	0.638848	1.34018	-0.117404	0.729788	0.542495	-0.0741441	2.05108	3.05479	0.491046	0.678754
			1.39702	0.326144	-0.55563	0.628806	1.34018	-0.100267	0.738983	0.542495	-0.084409	2.04546	3.05374	0.487951	0.671008
			1.39702	0.339417	-0.532612	0.61334	1.34018	-0.0846946	0.747852	0.542495	-0.0835889	2.07509	3.05262	0.494024	0.66899
			1.39802	0.324637	-0.473176	0.601437	1.36869	-0.0770766	0.73265	0.542495	-0.0769943	2.12605	3.03903	0.50838	0.651147
			1.39902	0.304299	-0.426393	0.586839	1.34018	-0.0753879	0.727671	0.506329	-0.0855406	2.11546	3.01245	0.497939	0.646864
			1.40002	0.299167	-0.31721	0.574962	1.36869	-0.100477	0.773221	0.542495	-0.0868401	2.14268	3.00427	0.490046	0.652384
			1.40102	0.313668	-0.199206	0.562017	1.36869	-0.11972	0.759003	0.542495	-0.0877464	2.16146	2.99729	0.488558	0.653952
			1.40202	0.307678	-0.162884	0.565004	1.39721	-0.117774	0.769187	0.542495	-0.0855891	2.2212	2.97377	0.49037	0.617902
			1.40202	0.311261	-0.122496	0.560853	1.39721	-0.117012	0.76566	0.578662	-0.0927641	2.23844	2.96078	0.494898	0.619692
			1.40302	0.291884	-0.0666499	0.549441	1.39721	-0.113048	0.746197	0.614828	-0.103815	2.22801	2.96388	0.479796	0.616732
			1.40402	0.28157	-0.0449448	0.540156	1.42572	-0.115178	0.723819	0.650995	-0.113062	2.25225	2.97439	0.473281	0.617259
			1.40502	0.301554	-0.0487989	0.518067	1.45423	-0.142908	0.717382	0.650995	-0.11123	2.27037	2.96929	0.453537	0.628544
			1.40602	0.321081	-0.0147674	0.478497	1.42572	-0.169086	0.696947	0.650995	-0.113148	2.27325	2.96274	0.482793	0.601108
			1.40702	0.312059	-0.103867	0.451135	1.39721	-0.187414	0.676246	0.650995	-0.121237	2.30257	2.97857	0.480626	0.600784
			1.40702	0.279085	-0.128586	0.429564	1.39721	-0.198718	0.671	0.650995	-0.113117	2.3531	2.96078	0.464221	0.580958
			1.40802	0.252578	-0.155163	0.434269	1.39721	-0.190378	0.653549	0.614828	-0.120643	2.41893	2.92294	0.452058	0.566215
			1.40902	0.22314	-0.151289	0.440254	1.36869	-0.176746	0.630771	0.614828	-0.113932	2.43569	2.92682	0.462718	0.545524
			1.41002	0.225263	-0.172405	0.434065	1.34018	-0.159865	0.61042	0.650995	-0.106482	2.47495	2.92377	0.47172	0.543062
			1.41102	0.223491	-0.0711678	0.403047	1.34018	-0.1509	0.604881	0.687161	-0.104672	2.48824	2.89754	0.478969	0.51559
			1.41202	0.24306	-0.0751502	0.399823	1.31166	-0.159391	0.605697	0.687161	-0.102396	2.54579	2.85526	0.480631	0.525261
			1.41202	0.234279	-0.0619585	0.373576	1.34018	-0.17765	0.586941	0.723327	-0.0939413	2.56954	2.84703	0.47942	0.523744
			1.41302	0.186691	-0.0378384	0.323095	1.28315	-0.227127	0.56237	0.723327	-0.0948567	2.60828	2.84618	0.459422	0.506375
			1.41402	0.194933	-0.0554217	0.299716	1.31166	-0.26567	0.553114	0.723327	-0.117774	2.58355	2.83792	0.47505	0.494182
			1.41502	0.195793	0.0107412	0.294279	1.34018	-0.269067	0.563891	0.759494	-0.121494	2.54309	2.82433	0.463732	0.483364
			1.41602	0.218319	0.0458361	0.275941	1.36869	-0.284816	0.578176	0.831826	-0.112527	2.5602	2.8516	0.472796	0.450779
			1.41702	0.20419	0.0123489	0.256235	1.34018	-0.30872	0.580369	0.867993	-0.105663	2.55252	2.84797	0.439882	0.437777
			1.41702	0.183886	-0.0354179	0.210531	1.34018	-0.323239	0.589175	0.904159	-0.0965872	2.55154	2.85784	0.456869	0.430089
			1.41802	0.140787	-0.0815723	0.167162	1.34018	-0.327597	0.591517	0.904159	-0.080998	2.61234	2.8362	0.478492	0.397988
			1.41902	0.137357	-0.126933	0.155336	1.34018	-0.350115	0.602389	0.940325	-0.0703797	2.6413	2.82249	0.49399	0.399789
			1.42002	0.161007	-0.126744	0.134928	1.34018	-0.377818	0.599494	0.940325	-0.0582543	2.63731	2.83255	0.491641	0.41504
			1.42102	0.182766	-0.129057	0.103255	1.34018	-0.387794	0.615436	0.976492	-0.0514866	2.70265	2.81183	0.463192	0.421773
			1.42202	0.196219	-0.109894	0.10656	1.36869	-0.400359	0.632709	0.940325	-0.0535916	2.71107	2.79478	0.452282	0.428679
			1.42202	0.183858	-0.0579713	0.118208	1.36869	-0.405623	0.654842	0.904159	-0.0667334	2.70813	2.8202	0.445327	0.449397
			1.42302	0.15958	0.0132245	0.0829865	1.34018	-0.405455	0.651836	0.867993	-0.0661902	2.68247	2.83529	0.463534	0.46946
			1.42402	0.146239	-0.0584828	0.0238042	1.34018	-0.404027	0.633398	0.831826	-0.0472211	2.67872	2.85654	0.454087	0.467998
			1.42502	0.151745	-0.0701181	-0.000783145	1.34018	-0.396957	0.637754	0.79566	-0.0603172	2.70176	2.86958	0.446279	0.469769
			1.42602	0.142356	0.0246644	0.0025854	1.36869	-0.395515	0.661406	0.79566	-0.0626254	2.68978	2.86394	0.427159	0.491493
			1.42702	0.163198	0.071189	-0.0214918	1.39721	-0.380191	0.642125	0.79566	-0.0700743	2.7033	2.8617	0.417313	0.503101
			1.42702	0.176505	0.0136384	-0.0295329	1.39721	-0.355854	0.63303	0.79566	-0.0646207	2.69479	2.86272	0.41545	0.524441
			1.42802	0.185434	-0.0473202	-0.0294673	1.39721	-0.361177	0.645214	0.79566	-0.0554467	2.72932	2.87936	0.410763	0.533726
			1.42902	0.152084	-0.0267701	-0.0346604	1.39721	-0.401337	0.673436	0.759494	-0.0685635	2.68744	2.90291	0.396549	0.556793
			1.43002	0.193848	-0.0443493	-0.0445337	1.36869	-0.432746	0.695516	0.759494	-0.060938	2.69205	2.93554	0.389924	0.574
			1.43102	0.202069	-0.0494088	-0.0552089	1.39721	-0.430226	0.716424	0.723327	-0.0609038	2.69017	2.94954	0.397245	0.584687
			1.43202	0.158886	-0.0144122	-0.103783	1.36869	-0.424695	0.743044	0.723327	-0.0587023	2.69967	2.94335	0.38244	0.611126
			1.43202	0.143775	0.0334981	-0.153133	1.36869	-0.429382	0.749875	0.687161	-0.0512981	2.70742	2.95997	0.374389	0.650957
			1.43302	0.175871	0.106966	-0.167761	1.39721	-0.422301	0.752182	0.687161	-0.0490934	2.72077	2.95247	0.343445	0.65793
			1.43402	0.21722	0.120098	-0.194249	1.42572	-0.423401	0.767919	0.650995	-0.0511752	2.7342	2.95038	0.341517	0.652428
			1.43502	0.219162	0.121263	-0.203501	1.39721	-0.436115	0.764017	0.578662	-0.0622186	2.72116	2.96315	0.324141	0.66233
			1.43602	0.231248	0.0978409	-0.204448	1.36869	-0.475147	0.757336	0.542495	-0.0715564	2.76999	2.95676	0.318705	0.674034
			1.43702	0.244903	0.172137	-0.242706	1.34018	-0.495209	0.749696	0.506329	-0.077775	2.76594	2.94851	0.321894	0.691706
			1.43702	0.275028	0.196822	-0.300422	1.34018	-0.50299	0.747817	0.506329	-0.0825573	2.73927	2.9077	0.331654	0.705298
			1.43802	0.288364	0.193463	-0.333034	1.31166	-0.519851	0.73365	0.506329	-0.0803876	2.73119	2.89595	0.3381	0.725651
			1.43902	0.279544	0.233455	-0.34357	1.31166	-0.518459	0.723106	0.506329	-0.0766667	2.74394	2.91497	0.330205	0.724419
			1.44002	0.312484	0.24919	-0.35431	1.28315	-0.512817	0.706535	0.506329	-0.0790387	2.75214	2.93508	0.328434	0.718253
			1.44102	0.304466	0.234713	-0.355102	1.28315	-0.500468	0.681796	0.506329	-0.0780508	2.78335	2.93987	0.318516	0.727752
			1.44202	0.307869	0.170522	-0.357134	1.25463	-0.492519	0.667692	0.506329	-0.0789613	2.78088	2.9437	0.316258	0.728825
			1.44202	0.313253	0.0733424	-0.36383	1.25463	-0.497306	0.650209	0.506329	-0.0911987	2.82243	2.93605	0.308562	0.725948
			1.44302	0.335835	0.0873045	-0.374519	1.22612	-0.508493	0.636205	0.506329	-0.0960175	2.77518	2.93144	0.304659	0.732406
			1.44402	0.350101	0.0989685	-0.40825	1.22612	-0.514909	0.633411	0.506329	-0.0826995	2.77857	2.91123	0.308834	0.738071
			1.44502	0.373631	0.103641	-0.438036	1.25463	-0.502861	0.632058	0.470163	-0.0615646	2.83231	2.87308	0.296577	0.73474
			1.44602	0.38034	0.0607421	-0.456828	1.25463	-0.498184	0.624397	0.433996	-0.0741355	2.82195	2.83408	0.286049	0.729186
			1.44702	0.378612	0.0579658	-0.458362	1.22612	-0.478246	0.616981	0.433996	-0.0750729	2.79117	2.82658	0.285075	0.726266
			1.44702	0.391418	0.0926946	-0.460708	1.22612	-0.451303	0.646003	0.39783	-0.0700995	2.7741	2.83092	0.270735	0.753414
			1.44802	0.4087	0.0842079	-0.485903	1.25463	-0.436745	0.657968	0.433996	-0.0635214	2.74871	2.8439	0.285171	0.777122
			1.44902	0.42829	0.0398962	-0.515664	1.28315	-0.42731	0.657526	0.470163	-0.0733713	2.74324	2.82862	0.287942	0.798147
			1.45002	0.451724	0.0863129	-0.523457	1.28315	-0.43196	0.669809	0.506329	-0.0566989	2.72725	2.83858	0.278175	0.811539
			1.45102	0.48235	0.169028	-0.532034	1.31166	-0.443762	0.692631	0.506329	-0.0610858	2.69714	2.82452	0.272512	0.833618
			1.45202	0.493052	0.2416	-0.567885	1.34018	-0.461774	0.694509	0.506329	-0.0546833	2.64765	2.8143	0.265755	0.844817
			1.45202	0.520001	0.138663	-0.581649	1.36869	-0.481473	0.683361	0.506329	-0.054373	2.69663	2.847	0.260492	0.866265
			1.45302	0.523125	0.132816	-0.562215	1.39721	-0.467538	0.689591	0.506329	-0.0505138	2.67652	2.8972	0.237591	0.879836
			1.45402	0.527537	0.132509	-0.517819	1.39721	-0.467963	0.700395	0.470163	-0.0525294	2.69372	2.91917	0.251205	0.881176
			1.45502	0.577093	0.109163	-0.468854	1.42572	-0.459438	0.715819	0.470163	-0.0428466	2.68059	2.94528	0.276251	0.886195
			1.45602	0.606067	0.14137	-0.448369	1.42572	-0.445163	0.724851	0.470163	-0.0300131	2.71285	2.96868	0.266251	0.915866
			1.45702	0.614395	0.141942	-0.447618	1.39721	-0.448017	0.711037	0.433996	-0.0190847	2.72561	2.98262	0.2557	0.933218
			1.45702	0.607719	0.160728	-0.434142	1.36869	-0.435798	0.694823	0.433996	-0.0429045	2.70475	2.97442	0.246673	0.933896
			1.45802	0.580138	0.167221	-0.412838	1.39721	-0.424196	0.679363	0.39783	-0.0438201	2.74089	2.97369	0.252577	0.943095
			1.45902	0.580914	0.241158	-0.41663	1.36869	-0.435041	0.663762	0.361664	-0.0423286	2.74699	2.96375	0.225971	0.963796
			1.46002	0.604409	0.310771	-0.409936	1.39721	-0.445707	0.654963	0.325497	-0.0534556	2.67002	2.96688	0.207475	0.993375
			1.46102	0.616111	0.346947	-0.416276	1.39721	-0.470768	0.651841	0.289331	-0.0594955	2.68643	2.95805	0.192758	1.01164
			1.46202	0.60995	0.369908	-0.436842	1.39721	-0.44305	0.666327	0.289331	-0.056676	2.67798	2.95447	0.166406	1.02283
			1.46202	0.599916	0.41013	-0.437595	1.36869	-0.428127	0.668427	0.253165	-0.0489897	2.62355	2.94551	0.179679	1.01737
			1.46302	0.594601	0.449321	-0.450289	1.39721	-0.411398	0.658229	0.253165	-0.0552925	2.58874	2.96496	0.151503	1.01486
			1.46402	0.598546	0.408935	-0.468537	1.45423	-0.380384	0.633043	0.289331	-0.0469169	2.57671	2.98319	0.130007	1.00696
			1.46502	0.586726	0.329384	-0.450279	1.48275	-0.379859	0.610162	0.325497	-0.0398699	2.53989	2.9556	0.119802	1.01083
			1.46602	0.617016	0.370979	-0.415816	1.48275	-0.398108	0.595984	0.361664	-0.0453976	2.51714	2.93208	0.136596	1.02876
			1.46602	0.617234	0.450907	-0.400649	1.48275	-0.416211	0.586269	0.361664	-0.0309537	2.47297	2.90771	0.134418	1.04206
			1.46702	0.63086	0.455163	-0.418108	1.48275	-0.419009	0.56099	0.361664	-0.0212026	2.40532	2.89295	0.139141	1.04215
			1.46802	0.626679	0.46107	-0.447955	1.45423	-0.427582	0.556918	0.361664	-0.0182814	2.35506	2.86518	0.13825	1.04104
			1.46902	0.613835	0.542611	-0.46548	1.42572	-0.457962	0.568362	0.361664	-0.0170515	2.3297	2.84821	0.119541	1.04305
			1.47002	0.648876	0.619078	-0.465224	1.39721	-0.486027	0.551855	0.361664	-0.0284097	2.30907	2.82285	0.101136	1.04089
			1.47102	0.666962	0.599594	-0.451844	1.42572	-0.491956	0.537826	0.361664	-0.0400257	2.3119	2.77647	0.0938428	1.03485
			1.47102	0.634375	0.614003	-0.442624	1.45423	-0.465728	0.526218	0.361664	-0.0575806	2.33178	2.73881	0.0833896	1.02205
			1.47202	0.655622	0.691823	-0.440445	1.48275	-0.466693	0.507409	0.361664	-0.0599193	2.34356	2.71759	0.0699083	1.01055
			1.47302	0.683393	0.74111	-0.421631	1.51126	-0.480206	0.493844	0.39783	-0.0670828	2.34461	2.73734	0.0834197	1.00547
			1.47402	0.700861	0.801338	-0.398995	1.53978	-0.486425	0.479276	0.433996	-0.0665489	2.34878	2.73734	0.102733	0.992601
			1.47502	0.704578	0.740164	-0.407227	1.53978	-0.500772	0.471681	0.470163	-0.0679752	2.31646	2.70583	0.120912	0.990717
			1.47602	0.716858	0.761891	-0.401394	1.51126	-0.518476	0.462578	0.470163	-0.0694589	2.31214	2.68486	0.136991	1.00001
			1.47602	0.724403	0.761473	-0.394663	1.53978	-0.537391	0.451001	0.470163	-0.0718898	2.31417	2.65655	0.155755	1.00116
			1.47702	0.710046	0.778449	-0.398412	1.56829	-0.549604	0.45827	0.506329	-0.0694929	2.24827	2.64925	0.146373	0.996339
			1.47802	0.704952	0.764847	-0.395628	1.56829	-0.539254	0.476071	0.542495	-0.0838735	2.2321	2.64576	0.129217	0.988836
			1.47902	0.711442	0.78829	-0.38459	1.59681	-0.554507	0.483576	0.542495	-0.0905032	2.22979	2.6854	0.132292	0.974121
			1.48002	0.70161	0.797559	-0.339163	1.62532	-0.561468	0.482335	0.542495	-0.0942527	2.19143	2.67037	0.140173	0.951403
			1.48102	0.738825	0.704484	-0.29538	1.62532	-0.563707	0.482756	0.578662	-0.101442	2.14989	2.66199	0.133598	0.951451
			1.48102	0.706409	0.665886	-0.2672	1.65384	-0.569228	0.48127	0.542495	-0.103521	2.07046	2.64934	0.112256	0.95055
			1.48202	0.706823	0.687551	-0.276092	1.65384	-0.583024	0.504055	0.542495	-0.11516	2.04392	2.66795	0.10312	0.950844
			1.48302	0.714471	0.719253	-0.274411	1.65384	-0.589322	0.518099	0.542495	-0.134898	1.99007	2.65119	0.11413	0.960005
			1.48402	0.738457	0.75022	-0.259164	1.68235	-0.594604	0.528673	0.506329	-0.140766	1.94052	2.65661	0.125942	0.969273
			1.48502	0.762321	0.751807	-0.227186	1.71086	-0.60715	0.553382	0.506329	-0.147095	1.92266	2.68054	0.126021	0.97677
			1.48602	0.773089	0.747846	-0.178521	1.68235	-0.61062	0.55448	0.506329	-0.171278	1.87895	2.69387	0.107649	0.973921
			1.48602	0.778263	0.703967	-0.140528	1.65384	-0.626356	0.55197	0.506329	-0.191675	1.80365	2.70511	0.110512	0.96934
			1.48702	0.774832	0.739244	-0.109249	1.65384	-0.664486	0.569552	0.542495	-0.177827	1.75658	2.71394	0.134378	0.979767
			1.48802	0.770103	0.820549	-0.0900575	1.68235	-0.699441	0.586651	0.578662	-0.199834	1.7404	2.71317	0.150687	0.983479
			1.48902	0.779171	0.761296	-0.0721198	1.68235	-0.714811	0.589453	0.578662	-0.222822	1.71877	2.68232	0.14889	0.986248
			1.49002	0.789703	0.702769	-0.0312978	1.68235	-0.727762	0.581649	0.578662	-0.243114	1.75818	2.68222	0.128274	0.991481
			1.49102	0.795363	0.728677	0.0120171	1.68235	-0.734524	0.595997	0.578662	-0.250643	1.74838	2.65217	0.128892	0.99084
			1.49102	0.799494	0.76925	0.0155591	1.65384	-0.731302	0.611819	0.542495	-0.2721	1.70747	2.65819	0.151913	0.991224
			1.49202	0.822207	0.715543	0.0199164	1.65384	-0.722476	0.606041	0.542495	-0.278556	1.76002	2.66241	0.165278	1.00277
			1.49302	0.838772	0.668329	0.056608	1.65384	-0.691363	0.617064	0.578662	-0.290156	1.76284	2.65403	0.164253	1.0115
			1.49402	0.818128	0.721287	0.0908887	1.65384	-0.689002	0.635995	0.542495	-0.287911	1.71757	2.64119	0.175382	1.00558
			1.49502	0.825998	0.743513	0.0757034	1.65384	-0.714011	0.631485	0.578662	-0.289656	1.72595	2.6084	0.20566	1.00483
			1.49602	0.833858	0.757374	0.0556251	1.65384	-0.715722	0.62379	0.578662	-0.297274	1.75912	2.5706	0.214114	1.02037
			1.49602	0.818046	0.801081	0.0552774	1.62532	-0.708341	0.608855	0.578662	-0.313433	1.76942	2.5292	0.208375	1.03406
			1.49702	0.803192	0.780708	0.0681036	1.59681	-0.705685	0.606683	0.578662	-0.320594	1.76138	2.51253	0.203501	1.02157
			1.49802	0.808693	0.845747	0.101976	1.59681	-0.709477	0.6311	0.542495	-0.338344	1.77919	2.50046	0.198214	1.02193
			1.49902	0.836229	0.869196	0.113362	1.62532	-0.726587	0.653384	0.542495	-0.338174	1.83	2.48326	0.193869	1.04684
			1.50002	0.899029	0.911151	0.102636	1.59681	-0.754281	0.680861	0.506329	-0.338023	1.83348	2.48259	0.18322	1.06103
			1.50102	0.956015	0.920215	0.113877	1.56829	-0.724954	0.694136	0.542495	-0.337444	1.81449	2.47104	0.165821	1.06177
			1.50102	0.993053	0.979341	0.128452	1.53978	-0.737643	0.698891	0.578662	-0.330854	1.86123	2.45792	0.17391	1.04392
			1.50202	1.01593	0.94989	0.129613	1.51126	-0.73311	0.691796	0.578662	-0.327804	1.78347	2.48815	0.20141	1.025
			1.50302	1.01839	0.936599	0.17188	1.51126	-0.760626	0.669505	0.614828	-0.317141	1.72506	2.48644	0.231144	1.0084
			1.50402	1.00391	0.972642	0.202465	1.53978	-0.770308	0.643602	0.650995	-0.334209	1.72093	2.52747	0.239944	1.00203
			1.50502	0.998153	0.987217	0.215478	1.51126	-0.790659	0.6323	0.650995	-0.333965	1.74187	2.5072	0.244396	1.01037
			1.50602	0.980926	1.12798	0.22774	1.51126	-0.831112	0.619682	0.650995	-0.335021	1.73911	2.49756	0.254357	1.01506
			1.50602	0.962763	1.2026	0.236231	1.48275	-0.848163	0.624359	0.614828	-0.331794	1.74301	2.51328	0.259122	1.0117
			1.50702	0.953658	1.18901	0.254825	1.45423	-0.845701	0.634089	0.614828	-0.331756	1.74148	2.49774	0.252442	1.00919
			1.50802	0.941634	1.12794	0.267171	1.48275	-0.836407	0.617598	0.614828	-0.339026	1.8065	2.50625	0.261181	1.0141
			1.50902	0.914624	1.04395	0.293618	1.48275	-0.849118	0.60282	0.614828	-0.358702	1.82068	2.5179	0.280143	1.00865
			1.51002	0.872467	0.964342	0.340161	1.48275	-0.862337	0.580677	0.614828	-0.365233	1.83397	2.52942	0.288042	1.01253
			1.51102	0.85397	0.918595	0.381975	1.51126	-0.879254	0.546914	0.578662	-0.382324	1.82309	2.54715	0.309104	1.02376
			1.51102	0.851576	0.886106	0.406923	1.51126	-0.859981	0.539314	0.578662	-0.368139	1.83229	2.54013	0.335955	1.04778
			1.51202	0.836118	0.897574	0.412927	1.51126	-0.841283	0.529455	0.614828	-0.357733	1.81691	2.54895	0.354047	1.07731
			1.51302	0.820507	0.895602	0.426657	1.51126	-0.869586	0.504803	0.614828	-0.360794	1.80081	2.53315	0.354153	1.08786
			1.51402	0.805937	0.816716	0.457403	1.48275	-0.885452	0.497618	0.614828	-0.362159	1.79789	2.54602	0.344189	1.09616
			1.51502	0.805091	0.720156	0.491218	1.45423	-0.874245	0.491907	0.578662	-0.356596	1.78458	2.52773	0.342887	1.09274
			1.51602	0.803904	0.655167	0.523615	1.45423	-0.868524	0.473484	0.506329	-0.358971	1.76456	2.53971	0.345666	1.07933
			1.51602	0.827295	0.638021	0.562072	1.42572	-0.86618	0.448561	0.470163	-0.357472	1.77565	2.54713	0.350823	1.07536
			1.51702	0.838658	0.601574	0.566379	1.42572	-0.874103	0.428401	0.470163	-0.373808	1.80607	2.55745	0.337688	1.07631
			1.51802	0.838221	0.537723	0.573102	1.42572	-0.854736	0.404823	0.506329	-0.379943	1.82498	2.54061	0.331573	1.06611
			1.51902	0.840859	0.486197	0.596097	1.42572	-0.846357	0.378844	0.470163	-0.385826	1.85249	2.55755	0.355604	1.04782
			1.52002	0.831404	0.463723	0.620229	1.39721	-0.877387	0.331435	0.470163	-0.349535	1.84449	2.55719	0.379965	1.04828
			1.52102	0.825687	0.431336	0.645656	1.39721	-0.891999	0.302563	0.470163	-0.331152	1.85805	2.5447	0.377453	1.08083
			1.52102	0.813462	0.38319	0.646285	1.36869	-0.874933	0.276223	0.433996	-0.313521	1.88929	2.58855	0.369109	1.10686
			1.52202	0.813937	0.445761	0.638014	1.34018	-0.848268	0.240297	0.433996	-0.302783	1.89047	2.60999	0.383488	1.12223
			1.52302	0.856286	0.555775	0.62716	1.34018	-0.854722	0.243545	0.433996	-0.300736	1.94929	2.63424	0.394848	1.14148
			1.52402	0.880936	0.551286	0.628242	1.34018	-0.841637	0.212906	0.433996	-0.274415	1.95958	2.62815	0.38297	1.1426
			1.52502	0.863465	0.485216	0.63952	1.31166	-0.821532	0.178361	0.470163	-0.248616	1.98055	2.65318	0.372801	1.13307
			1.52602	0.84167	0.462266	0.630528	1.31166	-0.832578	0.144925	0.470163	-0.242384	2.0109	2.65814	0.372658	1.13009
			1.52602	0.815025	0.458498	0.63017	1.28315	-0.82093	0.118529	0.470163	-0.238801	2.05837	2.63643	0.371942	1.13648
			1.52702	0.808742	0.467096	0.639256	1.25463	-0.800551	0.0964226	0.470163	-0.226103	2.0871	2.64602	0.384154	1.15328
			1.52802	0.792545	0.537633	0.65909	1.25463	-0.783777	0.0873538	0.470163	-0.215301	2.15144	2.63447	0.411291	1.15574
			1.52902	0.783333	0.551582	0.658756	1.22612	-0.766291	0.0612296	0.470163	-0.210872	2.19157	2.65699	0.421811	1.14806
			1.53002	0.797515	0.509246	0.646497	1.22612	-0.747957	0.0384032	0.433996	-0.177036	2.21343	2.67381	0.430642	1.14467
			1.53102	0.789227	0.489039	0.656419	1.22612	-0.750792	0.0159326	0.39783	-0.145985	2.24015	2.70263	0.446054	1.13122
			1.53102	0.765023	0.510746	0.666612	1.22612	-0.75948	-0.00691229	0.433996	-0.124739	2.19934	2.67517	0.456537	1.12111
			1.53202	0.75926	0.509965	0.66686	1.1976	-0.745725	-0.0203227	0.433996	-0.105809	2.1828	2.69946	0.465227	1.12024
			1.53302	0.74811	0.511339	0.677086	1.1976	-0.746212	-0.0657587	0.39783	-0.0880223	2.20678	2.71542	0.475642	1.12848
			1.53402	0.733987	0.54387	0.686515	1.16909	-0.727234	-0.0869349	0.39783	-0.0788177	2.17715	2.71667	0.472279	1.13224
			1.53502	0.716449	0.518765	0.681556	1.14058	-0.755089	-0.126914	0.361664	-0.0753454	2.15648	2.71726	0.467224	1.13605
			1.53602	0.728138	0.44898	0.679127	1.14058	-0.765113	-0.176302	0.325497	-0.0746985	2.17579	2.70713	0.456353	1.14496
			1.53602	0.74931	0.435204	0.691397	1.11206	-0.767728	-0.183891	0.325497	-0.0658196	2.17832	2.70268	0.43998	1.14317
			1.53702	0.77431	0.447871	0.697714	1.11206	-0.758077	-0.185432	0.325497	-0.0495206	2.16083	2.71102	0.415943	1.14243
			1.53802	0.75021	0.409767	0.698583	1.11206	-0.755171	-0.191117	0.325497	-0.0449363	2.15112	2.72069	0.391492	1.11901
			1.53902	0.740203	0.399998	0.69886	1.11206	-0.74403	-0.202239	0.325497	-0.0417515	2.18382	2.71296	0.380005	1.11749
			1.54002	0.742397	0.32604	0.706991	1.11206	-0.723414	-0.242008	0.325497	-0.0345668	2.14658	2.71206	0.37919	1.10836
			1.54102	0.705001	0.226994	0.720918	1.08355	-0.701429	-0.266903	0.289331	-0.0254713	2.07171	2.70255	0.382479	1.09858
			1.54102	0.673737	0.163201	0.725548	1.05503	-0.689234	-0.287737	0.289331	-0.0205195	2.06431	2.68194	0.394085	1.0997
			1.54202	0.646134	0.13355	0.729027	1.08355	-0.676929	-0.290462	0.289331	-0.0163266	2.08528	2.69143	0.426371	1.09902
			1.54302	0.606682	0.130788	0.746774	1.08355	-0.633476	-0.293012	0.253165	-0.0260884	2.07261	2.70395	0.435289	1.09128
			1.54402	0.579573	0.191469	0.753909	1.11206	-0.595872	-0.317857	0.253165	-0.0321565	2.09079	2.68346	0.409076	1.10657
			1.54502	0.569633	0.234306	0.728412	1.11206	-0.576679	-0.320767	0.253165	-0.0523672	2.12576	2.67892	0.387422	1.13096
			1.54602	0.565143	0.26124	0.719005	1.08355	-0.574581	-0.293093	0.253165	-0.0539001	2.13967	2.6462	0.380134	1.148
			1.54602	0.558634	0.264172	0.731624	1.05503	-0.552584	-0.28612	0.253165	-0.0537198	2.15693	2.63509	0.377303	1.13723
			1.54702	0.570106	0.229659	0.745697	1.02652	-0.53213	-0.285575	0.253165	-0.0500392	2.14177	2.62291	0.383337	1.12372
			1.54802	0.582577	0.175648	0.741368	1.02652	-0.509275	-0.277265	0.289331	-0.0572225	2.12631	2.61964	0.40116	1.1373
			1.54902	0.592813	0.164361	0.731812	1.02652	-0.493658	-0.268366	0.289331	-0.0530704	2.12394	2.62617	0.423041	1.13977
			1.55002	0.610006	0.201798	0.736633	1.02652	-0.465295	-0.273908	0.253165	-0.0454703	2.07381	2.64274	0.432828	1.13183
			1.55102	0.63082	0.227806	0.723718	0.998004	-0.420211	-0.285663	0.289331	-0.0211677	2.08985	2.63928	0.412552	1.14866
			1.55102	0.64602	0.226519	0.69964	0.998004	-0.426951	-0.276375	0.325497	-0.00883733	2.10397	2.6134	0.38802	1.15729
			1.55202	0.65242	0.272934	0.692069	0.998004	-0.39149	-0.256217	0.325497	2.55207e-05	2.09805	2.60346	0.361139	1.15461
			1.55302	0.640541	0.312549	0.677264	0.998004	-0.383503	-0.246397	0.361664	-0.00222584	2.10958	2.63807	0.340828	1.14424
			1.55402	0.635741	0.320792	0.675099	0.998004	-0.396047	-0.239433	0.325497	0.00366523	2.1389	2.67338	0.321836	1.10825
			1.55502	0.640842	0.338894	0.723358	0.998004	-0.389895	-0.22203	0.325497	0.0249012	2.08705	2.69203	0.318812	1.09164
			1.55602	0.633904	0.384532	0.739395	0.998004	-0.384253	-0.205908	0.325497	0.0345992	2.07356	2.67362	0.336393	1.09423
			1.55602	0.625382	0.37602	0.739944	0.998004	-0.401902	-0.203945	0.361664	0.0402609	2.0575	2.6733	0.3305	1.10088
			1.55702	0.620519	0.337462	0.747418	0.96949	-0.397535	-0.198945	0.39783	0.0511059	2.07207	2.64986	0.308463	1.1074
			1.55802	0.596911	0.370663	0.724221	0.940975	-0.412003	-0.180777	0.39783	0.0461585	2.04049	2.64979	0.29548	1.1052
			1.55902	0.57313	0.41546	0.735719	0.940975	-0.406536	-0.1591	0.39783	0.0598526	2.0202	2.68342	0.310155	1.11025
			1.56002	0.597592	0.434976	0.750998	0.883946	-0.43883	-0.132792	0.39783	0.0844982	1.99847	2.7318	0.313343	1.13543
			1.56102	0.620517	0.44097	0.746159	0.883946	-0.432364	-0.107357	0.433996	0.0992546	2.02752	2.72883	0.289092	1.17074
			1.56102	0.630178	0.468993	0.7635	0.855432	-0.40552	-0.0763333	0.39783	0.100108	2.07528	2.75067	0.27232	1.19223
			1.56202	0.620026	0.529306	0.76881	0.855432	-0.402983	-0.0703003	0.39783	0.0916342	2.08291	2.7464	0.268389	1.17455
			1.56302	0.618088	0.563563	0.755106	0.855432	-0.417094	-0.0533586	0.433996	0.0751782	2.11784	2.70064	0.274324	1.16198
			1.56402	0.597555	0.546265	0.74672	0.855432	-0.444894	-0.019765	0.433996	0.075178	2.16455	2.68748	0.262933	1.17016
			1.56502	0.550782	0.455179	0.771622	0.855432	-0.453128	-0.0473108	0.433996	0.0770695	2.17485	2.64505	0.264255	1.15021
			1.56602	0.525541	0.390604	0.798103	0.855432	-0.463811	-0.0224831	0.39783	0.0731876	2.19983	2.62191	0.273379	1.13864
			1.56602	0.528038	0.417141	0.80722	0.855432	-0.484136	0.00291189	0.361664	0.0730666	2.24143	2.5971	0.297075	1.12377
			1.56702	0.542332	0.425705	0.843789	0.912461	-0.461315	0.0351423	0.361664	0.0708504	2.25711	2.57943	0.303505	1.11806
			1.56802	0.506754	0.428165	0.858411	0.912461	-0.453869	0.0786233	0.361664	0.0761649	2.24118	2.57936	0.302477	1.12971
			1.56902	0.467756	0.419868	0.851942	0.912461	-0.4576	0.09114	0.325497	0.0715431	2.2297	2.55744	0.299009	1.12883
			1.57002	0.460154	0.349329	0.830929	0.883946	-0.486413	0.133841	0.289331	0.0596718	2.20627	2.57393	0.277067	1.11804
			1.57102	0.470821	0.30787	0.83152	0.855432	-0.49078	0.174702	0.289331	0.0577383	2.19457	2.57774	0.237632	1.11993
			1.57102	0.460904	0.363759	0.836832	0.855432	-0.473621	0.199816	0.325497	0.0543671	2.20103	2.56476	0.216237	1.12
			1.57202	0.43831	0.354116	0.816741	0.798403	-0.439709	0.222323	0.325497	0.0487991	2.24463	2.5645	0.198073	1.13783
			1.57302	0.448476	0.330803	0.79801	0.798403	-0.423219	0.230479	0.325497	0.0505638	2.309	2.58741	0.181738	1.12957
			1.57402	0.449811	0.346126	0.797173	0.798403	-0.424267	0.235763	0.325497	0.0486885	2.32874	2.61182	0.165507	1.10458
			1.57502	0.438838	0.348407	0.809662	0.826918	-0.44527	0.258411	0.325497	0.0443718	2.30126	2.62751	0.146201	1.07264
			1.57602	0.413522	0.322265	0.820631	0.855432	-0.463372	0.295825	0.361664	0.0426635	2.29021	2.62303	0.144296	1.04366
			1.57602	0.382683	0.381458	0.801275	0.883946	-0.464052	0.316366	0.361664	0.0364849	2.30953	2.63409	0.138666	1.01442
			1.57702	0.35236	0.441283	0.793686	0.883946	-0.486173	0.367677	0.39783	0.0269285	2.28675	2.65433	0.125399	0.989523
			1.57802	0.311974	0.413028	0.796465	0.883946	-0.466008	0.36974	0.39783	0.0206925	2.24124	2.69276	0.112507	0.97083
			1.57902	0.270414	0.379185	0.804367	0.912461	-0.464085	0.391643	0.39783	-0.000245315	2.20084	2.71964	0.11695	0.943955
			1.58002	0.264945	0.367705	0.807374	0.912461	-0.473057	0.40588	0.433996	-0.00235704	2.15545	2.73014	0.120906	0.940897
			1.58002	0.25677	0.388626	0.806272	0.912461	-0.470017	0.412326	0.433996	-0.00262851	2.14078	2.71121	0.122167	0.933923
			1.58102	0.227083	0.410272	0.794707	0.940975	-0.471019	0.43356	0.433996	-0.00546668	2.20038	2.71977	0.125029	0.929919
			1.58202	0.203301	0.425962	0.78678	0.940975	-0.494127	0.442897	0.470163	-0.0194901	2.27074	2.75433	0.112255	0.928492
			1.58302	0.15454	0.417506	0.799967	0.96949	-0.49632	0.442732	0.470163	-0.0374402	2.26918	2.78904	0.103309	0.91214
			1.58402	0.118847	0.399474	0.800792	0.940975	-0.529525	0.445712	0.470163	-0.0466081	2.217	2.80064	0.098803	0.894735
			1.58502	0.118338	0.345062	0.789565	0.940975	-0.547949	0.473047	0.433996	-0.0511214	2.19218	2.80783	0.0919367	0.890004
			1.58502	0.121708	0.295081	0.783414	0.883946	-0.55615	0.496816	0.39783	-0.0571552	2.17947	2.83645	0.0984774	0.868728
			1.58602	0.133075	0.230938	0.795264	0.883946	-0.544441	0.496217	0.39783	-0.0512374	2.15541	2.8538	0.104605	0.84591
			1.58702	0.138909	0.15003	0.795734	0.883946	-0.536216	0.474785	0.361664	-0.0497713	2.13863	2.87775	0.104427	0.82002
			1.58802	0.130077	0.0989241	0.769218	0.883946	-0.560765	0.470187	0.361664	-0.051763	2.11472	2.8829	0.106354	0.818039
			1.58902	0.130442	0.0847038	0.763391	0.912461	-0.538828	0.465261	0.361664	-0.0518314	2.10095	2.88778	0.102221	0.835221
			1.59002	0.146702	0.118005	0.770427	0.883946	-0.533449	0.466275	0.361664	-0.0544924	2.12519	2.88937	0.0790052	0.828614
			1.59002	0.127604	0.185578	0.756377	0.883946	-0.519168	0.454331	0.361664	-0.0514796	2.14793	2.91331	0.0567432	0.825531
			1.59102	0.101224	0.201451	0.752342	0.883946	-0.540025	0.488917	0.361664	-0.0440305	2.21348	2.92522	0.0499207	0.819835
			1.59202	0.0853012	0.24199	0.774165	0.883946	-0.570005	0.543389	0.361664	-0.0475013	2.21719	2.90411	0.0652332	0.788407
			1.59302	0.0692237	0.262416	0.778534	0.855432	-0.566457	0.548792	0.361664	-0.0529125	2.23753	2.91634	0.0836373	0.785754
			1.59402	0.0658188	0.204851	0.762666	0.855432	-0.565663	0.549179	0.361664	-0.0484231	2.25927	2.92901	0.118916	0.780978
			1.59502	0.0591239	0.171588	0.755902	0.855432	-0.592335	0.555228	0.361664	-0.0509199	2.23498	2.92278	0.0976572	0.780066
			1.59502	0.0648329	0.137609	0.730254	0.798403	-0.575081	0.562073	0.361664	-0.060512	2.1992	2.91209	0.0967649	0.801649
			1.59602	0.0801757	0.129453	0.68052	0.798403	-0.562568	0.579996	0.361664	-0.0770377	2.19298	2.91066	0.108928	0.815107
			1.59702	0.0748822	0.177794	0.646512	0.798403	-0.561761	0.56582	0.325497	-0.0894917	2.19955	2.92554	0.0928312	0.805017
			1.59802	0.0660872	0.224868	0.615912	0.826918	-0.571103	0.580311	0.325497	-0.0991111	2.19995	2.96617	0.0987769	0.791147
			1.59902	0.0542476	0.260333	0.609977	0.826918	-0.564413	0.58559	0.325497	-0.110488	2.19947	3.00269	0.100711	0.793147
			1.60002	0.0618617	0.259826	0.603749	0.826918	-0.528629	0.574403	0.325497	-0.112684	2.20391	3.03217	0.105237	0.805544
			1.60002	0.0441283	0.266987	0.594992	0.826918	-0.514936	0.578012	0.325497	-0.11925	2.17893	3.02048	0.0624892	0.814136
			1.60102	0.00502077	0.275124	0.5514	0.826918	-0.493668	0.585157	0.289331	-0.133628	2.17482	3.00115	0.0232223	0.804685
			1.60202	-0.00649457	0.307039	0.547044	0.826918	-0.499051	0.574437	0.289331	-0.144641	2.18688	2.98105	0.0224688	0.794532
			1.60302	0.00620499	0.307731	0.534815	0.826918	-0.498844	0.579966	0.289331	-0.153622	2.14191	2.98281	0.0200881	0.794892
			1.60402	0.0116477	0.273897	0.513927	0.826918	-0.506844	0.590359	0.325497	-0.157005	2.1049	3.00217	0.0196013	0.791751
			1.60502	0.00626931	0.269557	0.549559	0.826918	-0.492996	0.594956	0.325497	-0.137375	2.07613	3.0177	-0.0198012	0.800368
			1.60502	0.0156111	0.315777	0.561076	0.855432	-0.493049	0.602247	0.289331	-0.124462	2.03445	3.01454	-0.0304401	0.771576
			1.60602	0.0368172	0.33533	0.539238	0.883946	-0.48162	0.622711	0.325497	-0.118857	1.99285	3.04407	-0.0537817	0.769405
			1.60702	0.0377004	0.305174	0.534559	0.883946	-0.479216	0.640501	0.325497	-0.118121	1.98696	3.06062	-0.0645723	0.784726
			1.60802	0.0649225	0.299705	0.550169	0.855432	-0.48609	0.650571	0.325497	-0.122917	1.99286	3.06023	-0.08266	0.78753
			1.60902	0.0620732	0.342236	0.528092	0.826918	-0.490795	0.667285	0.325497	-0.121947	1.97615	3.06199	-0.105107	0.780002
			1.61002	0.0614129	0.352039	0.534094	0.826918	-0.477453	0.674407	0.325497	-0.12314	1.9648	3.07425	-0.123388	0.77034
			1.61002	0.0629352	0.341425	0.515101	0.826918	-0.479908	0.690327	0.325497	-0.120877	1.95652	3.08957	-0.135672	0.77449
			1.61102	0.0303724	0.383578	0.508223	0.855432	-0.469785	0.68191	0.325497	-0.11293	1.95964	3.06729	-0.172852	0.796796
			1.61202	0.0280723	0.387154	0.507666	0.855432	-0.470583	0.662676	0.325497	-0.11846	1.96094	3.0655	-0.168002	0.801263
			1.61302	0.00990247	0.342926	0.508432	0.855432	-0.478671	0.653019	0.325497	-0.128387	1.94663	3.08026	-0.16527	0.820695
			1.61402	0.011418	0.337536	0.53054	0.883946	-0.5068	0.637463	0.289331	-0.138769	1.90069	3.06753	-0.18551	0.800695
			1.61502	0.00903273	0.380094	0.555446	0.912461	-0.511044	0.662477	0.289331	-0.148961	1.86923	3.05456	-0.175736	0.834651
			1.61502	-0.0104749	0.388233	0.561711	0.912461	-0.515473	0.653817	0.253165	-0.166588	1.8824	3.01943	-0.174737	0.845404
			1.61602	-0.0183574	0.315633	0.530154	0.940975	-0.484417	0.638587	0.253165	-0.163938	1.91711	2.98707	-0.168058	0.878926
			1.61702	-0.0293542	0.222235	0.499911	0.912461	-0.463208	0.630307	0.253165	-0.161069	1.91961	3.00585	-0.18822	0.894398
			1.61802	-0.0465412	0.179593	0.52031	0.940975	-0.456821	0.662982	0.253165	-0.152526	1.91516	3.0002	-0.189736	0.900559
			1.61902	-0.0506232	0.125686	0.498848	0.940975	-0.428659	0.634975	0.253165	-0.137898	1.92478	2.99424	-0.171323	0.938863
			1.62002	-0.0390034	0.134709	0.488627	0.940975	-0.422138	0.644101	0.253165	-0.131849	1.95897	2.96155	-0.158369	0.942431
			1.62002	-0.025283	0.142492	0.463959	0.912461	-0.420408	0.631818	0.216998	-0.126147	1.99715	2.92964	-0.161057	0.953069
			1.62102	-0.0230647	0.13828	0.44442	0.912461	-0.444116	0.645492	0.180832	-0.127211	2.03321	2.9461	-0.155202	0.970498
			1.62202	-0.0203521	0.106354	0.412629	0.912461	-0.468588	0.667173	0.144665	-0.125379	2.03582	2.98705	-0.138157	0.971787
			1.62302	-0.0155273	0.0416706	0.418263	0.912461	-0.491395	0.677976	0.144665	-0.121122	1.98454	2.97497	-0.134509	0.994257
			1.62402	-0.00775523	0.0260372	0.391701	0.912461	-0.489858	0.668664	0.144665	-0.118548	1.94715	2.93942	-0.115265	1.00654
			1.62502	0.0210218	0.00214524	0.368347	0.883946	-0.4755	0.656721	0.144665	-0.110034	1.94362	2.91546	-0.103511	1.01714
			1.62502	0.0413924	-0.0717948	0.337435	0.940975	-0.462556	0.65463	0.144665	-0.114027	1.97569	2.89759	-0.103906	1.01493
			1.62602	0.0329873	-0.11994	0.342621	0.96949	-0.470295	0.597739	0.180832	-0.103938	2.02565	2.88657	-0.0813618	1.0163
			1.62702	0.00690974	-0.158304	0.347134	0.940975	-0.44455	0.582465	0.180832	-0.0929913	2.0427	2.87624	-0.068098	1.02982
			1.62802	0.0010657	-0.16823	0.350852	0.940975	-0.433023	0.604989	0.144665	-0.0889869	2.06316	2.86095	-0.0673936	1.04435
			1.62902	-0.000598344	-0.181054	0.319197	0.940975	-0.433333	0.635728	0.180832	-0.0832214	2.07772	2.84904	-0.0570163	1.0623
			1.63002	-0.00332911	-0.215091	0.353172	0.940975	-0.421885	0.646757	0.216998	-0.0776575	2.08936	2.84809	-0.0592412	1.06399
			1.63002	-0.00546456	-0.258509	0.381657	0.940975	-0.44597	0.658629	0.253165	-0.0717085	2.12736	2.87155	-0.0612516	1.05336
			1.63102	-0.0147138	-0.361995	0.385548	0.940975	-0.462746	0.674799	0.253165	-0.0638405	2.14053	2.88431	-0.0670887	1.04971
			1.63202	-0.0266847	-0.470941	0.408885	0.940975	-0.453948	0.683946	0.253165	-0.0693206	2.13538	2.88518	-0.0757203	1.0524
			1.63302	-0.0267773	-0.505706	0.395627	0.940975	-0.425845	0.685084	0.253165	-0.0838789	2.09445	2.88647	-0.0930749	1.06399
			1.63402	-0.0259746	-0.559304	0.368805	0.96949	-0.414325	0.672084	0.253165	-0.086495	2.04457	2.90873	-0.105064	1.09478
			1.63502	-0.0353555	-0.603961	0.358563	0.96949	-0.414583	0.685756	0.216998	-0.0845499	2.00176	2.93813	-0.122585	1.10445
			1.63502	-0.044538	-0.610238	0.347276	0.96949	-0.403633	0.670285	0.180832	-0.0995902	1.97484	2.95228	-0.138412	1.10803
			1.63602	-0.0336719	-0.639148	0.33499	0.998004	-0.375952	0.649931	0.216998	-0.110861	2.00495	2.9542	-0.11421	1.11515
			1.63702	-0.0248119	-0.660811	0.33422	1.02652	-0.364842	0.636438	0.253165	-0.108058	2.02219	2.93783	-0.110394	1.10093
			1.63802	-0.0244149	-0.699236	0.327052	1.02652	-0.364235	0.623244	0.253165	-0.102392	2.05733	2.92488	-0.131703	1.0984
			1.63902	-0.0131609	-0.792119	0.31014	0.998004	-0.363164	0.638585	0.253165	-0.102862	2.06925	2.91622	-0.129839	1.1237
			1.64002	-0.00131858	-0.852166	0.30269	0.998004	-0.332559	0.630407	0.253165	-0.10426	2.06959	2.87274	-0.146514	1.13589
			1.64002	0.0181927	-0.900609	0.28923	1.02652	-0.320367	0.641823	0.253165	-0.101382	2.07205	2.82821	-0.129687	1.12486
			1.64102	0.0247476	-0.949675	0.306808	1.08355	-0.332835	0.680534	0.253165	-0.100612	2.05342	2.79644	-0.135151	1.10288
			1.64202	0.0301842	-1.04151	0.308382	1.08355	-0.325488	0.655936	0.253165	-0.0995159	2.0451	2.77943	-0.110374	1.10288
			1.64302	0.0537314	-1.10976	0.292425	1.11206	-0.306789	0.622754	0.289331	-0.100367	2.04951	2.77129	-0.0624275	1.08345
			1.64402	0.0534051	-1.14419	0.269625	1.11206	-0.317265	0.645547	0.289331	-0.100877	2.0368	2.77583	-0.0489936	1.08137
			1.64502	0.03415	-1.21155	0.256257	1.11206	-0.330791	0.616191	0.253165	-0.0998278	2.04176	2.79348	-0.0455519	1.07531
			1.64502	0.0419002	-1.26473	0.241743	1.14058	-0.306906	0.588975	0.253165	-0.103281	2.06074	2.783	-0.0472304	1.07129
			1.64602	0.0657397	-1.30399	0.225432	1.14058	-0.317477	0.570358	0.253165	-0.105004	2.05999	2.76736	-0.0199234	1.05125
			1.64702	0.0770853	-1.37825	0.228495	1.14058	-0.307384	0.595598	0.253165	-0.1182	2.06597	2.75741	0.00718991	1.07217
			1.64802	0.0915432	-1.47149	0.217789	1.14058	-0.330255	0.595791	0.253165	-0.129289	2.07894	2.73365	0.0245549	1.05574
			1.64902	0.0739121	-1.44262	0.206426	1.14058	-0.324356	0.57209	0.289331	-0.133003	2.06212	2.72945	0.0353386	1.04926
			1.65002	0.0584464	-1.45925	0.180741	1.14058	-0.311753	0.554708	0.289331	-0.131514	2.01865	2.76082	0.0312825	1.04604
			1.65002	0.0826926	-1.50305	0.173517	1.14058	-0.324746	0.538682	0.289331	-0.130518	1.99473	2.77679	0.0404742	1.03264
			1.65102	0.110018	-1.57301	0.158204	1.16909	-0.323429	0.527664	0.325497	-0.138532	2.00402	2.77858	0.062345	1.01004
			1.65202	0.171998	-1.58286	0.161951	1.16909	-0.295305	0.504552	0.325497	-0.148441	2.02577	2.79467	0.051417	0.974683
			1.65302	0.22739	-1.63311	0.167514	1.1976	-0.286717	0.499916	0.325497	-0.161693	2.06371	2.82116	0.110179	0.940186
			1.65402	0.245073	-1.70091	0.124727	1.1976	-0.259212	0.502382	0.325497	-0.165225	2.102	2.8089	0.117273	0.894878
			1.65502	0.288573	-1.72756	0.112545	1.1976	-0.246415	0.518926	0.325497	-0.164446	2.13424	2.8014	0.120751	0.855068
			1.65502	0.328422	-1.74198	0.0960179	1.1976	-0.21818	0.522883	0.325497	-0.167753	2.13748	2.80351	0.129196	0.839185
			1.65602	0.337836	-1.78335	0.0684468	1.1976	-0.210867	0.517723	0.325497	-0.168224	2.10993	2.78681	0.114815	0.776129
			1.65702	0.352092	-1.83118	0.0568643	1.16909	-0.198703	0.536028	0.361664	-0.158588	2.10889	2.79793	0.111128	0.770502
			1.65802	0.378877	-1.86613	0.074781	1.16909	-0.191587	0.548565	0.39783	-0.152208	2.09879	2.80613	0.110103	0.749353
			1.65902	0.422622	-1.81307	0.0849223	1.14058	-0.195228	0.539079	0.39783	-0.157726	2.06855	2.7823	0.130188	0.73414
			1.66002	0.472248	-1.75916	0.0886222	1.11206	-0.203312	0.503787	0.433996	-0.151965	2.05274	2.77582	0.117848	0.735546
			1.66002	0.509423	-1.72311	0.108047	1.08355	-0.209767	0.491899	0.433996	-0.151229	2.06426	2.78488	0.114662	0.690874
			1.66102	0.508232	-1.65941	0.111031	1.08355	-0.207807	0.501878	0.470163	-0.160825	2.05879	2.7954	0.105908	0.670128
			1.66202	0.509864	-1.5892	0.147538	1.05503	-0.200997	0.507037	0.433996	-0.16044	2.04269	2.81112	0.113255	0.670223
			1.66302	0.546417	-1.51455	0.153933	1.02652	-0.178473	0.47392	0.433996	-0.146501	2.02979	2.79951	0.115731	0.653475
			1.66402	0.586498	-1.46595	0.160213	1.05503	-0.153769	0.458955	0.433996	-0.141283	2.00465	2.77613	0.093618	0.649627
[truncated: 498,003+ more rows]
