# Supplementary material for: Citrullinated fibrinogen-SAAs complex causes vascular metastagenesis
Source: Nat Commun. 2023 Aug 24;14:4960. doi: 10.1038/s41467-023-40371-1 (PMC10449786; doi:10.1038/s41467-023-40371-1)
Supplement: Supplementary file 4 — source data file [file 41467_2023_40371_MOESM4_ESM.zip › source data file/Fig6d.xlsx]

## Sheet: Sheet1
		hFbg	hCitFbg	hFbg;SAA1	hCitFbg+SAA1
large size aggregation compared with normal SAA complex
number	sample1	1	2	3	4
	sample2	0	0	1	4
	sample3	0	3	1	5
	sample4	0	0	0	3
