# Supplementary material for: Citrullinated fibrinogen-SAAs complex causes vascular metastagenesis
Source: Nat Commun. 2023 Aug 24;14:4960. doi: 10.1038/s41467-023-40371-1 (PMC10449786; doi:10.1038/s41467-023-40371-1)
Supplement: Supplementary file 4 — source data file [file 41467_2023_40371_MOESM4_ESM.zip › source data file/Fig6e-1-CBB.xlsx]

## Sheet: Sheet1
		Density of α-chain band	Fbg		CFbg
			N1	N2	N1	N2
	Time	0	67564.1	36711.9	57037.7	29239.8
		20	37385.6	25992	25795	16537.9
		40	24723.8	21566.8	21283.5	13266.2
