# Supplementary material for: Citrullinated fibrinogen-SAAs complex causes vascular metastagenesis
Source: Nat Commun. 2023 Aug 24;14:4960. doi: 10.1038/s41467-023-40371-1 (PMC10449786; doi:10.1038/s41467-023-40371-1)
Supplement: Supplementary file 4 — source data file [file 41467_2023_40371_MOESM4_ESM.zip › source data file/Fig6e-2-fbg.xlsx]

## Sheet: Sheet1
		Density of α-chain band	Fbg+SAA	CFbg+SAA
	time	0	15323.2	18581.9
		20	9800.72	10882.2
		40	6919.12	7968.39
