# Supplementary material for: Citrullinated fibrinogen-SAAs complex causes vascular metastagenesis
Source: Nat Commun. 2023 Aug 24;14:4960. doi: 10.1038/s41467-023-40371-1 (PMC10449786; doi:10.1038/s41467-023-40371-1)
Supplement: Supplementary file 4 — source data file [file 41467_2023_40371_MOESM4_ESM.zip › source data file/Fig7b-MDAMB231.xlsx]

## Sheet: Sheet1
		Fig7b-MDAMB231
			PBS	Fbg	CitFbg	Fbg+SAA	CitFbg+SAA
			0	0	1.07143	0.0714286	2.4
			0	0.1	1	0.583333	3.78571
			0	0.0769231	1.55556	0.6875	3.77778
			0	0.2	1.8	1.5	3.0625
