# Supplementary material for: Citrullinated fibrinogen-SAAs complex causes vascular metastagenesis
Source: Nat Commun. 2023 Aug 24;14:4960. doi: 10.1038/s41467-023-40371-1 (PMC10449786; doi:10.1038/s41467-023-40371-1)
Supplement: Supplementary file 4 — source data file [file 41467_2023_40371_MOESM4_ESM.zip › source data file/Fig7c-MCF7.xlsx]

## Sheet: Sheet1
		none			FGA-1			FGA-C-2			FGA-3			FGA-C-4
		N1	N2	N3	N1	N2	N3	N1	N2	N3	N1	N2	N3	N1	N2	N3
	Control	16	7	4	30	13	5	16	8	7	16	15	52	28	17	74
	Fib-100ng	33	60	20	121	72	11	76	20	13	99	38	11	98	22	106
	CitFib-100ng	71	70	32	164	35	28	46	17	16	102	50	20	84	34	12
