# Supplementary material for: Citrullinated fibrinogen-SAAs complex causes vascular metastagenesis
Source: Nat Commun. 2023 Aug 24;14:4960. doi: 10.1038/s41467-023-40371-1 (PMC10449786; doi:10.1038/s41467-023-40371-1)
Supplement: Supplementary file 4 — source data file [file 41467_2023_40371_MOESM4_ESM.zip › source data file/Fig7c-MDAMB231(1).xlsx]

## Sheet: Sheet1
		none			FGA-1			FGA-C-2			FGA-3			FGA-C-4
		N1	N2	N3	N1	N2	N3	N1	N2	N3	N1	N2	N3	N1	N2	N3
	Control	7	13	21	21	17	21	23	20	35	16	21	47	19	25	32
	Fib-100ng	21	35	41	48	28	83	46	21	77	34	33	54	23	33	52
	CitFib-100ng	76	49	74	74	40	61	39	22	56	61	20	85	48	17	44
