# Supplementary material for: Citrullinated fibrinogen-SAAs complex causes vascular metastagenesis
Source: Nat Commun. 2023 Aug 24;14:4960. doi: 10.1038/s41467-023-40371-1 (PMC10449786; doi:10.1038/s41467-023-40371-1)
Supplement: Supplementary file 4 — source data file [file 41467_2023_40371_MOESM4_ESM.zip › source data file/Fig7c-MDAMB231(30).xlsx]

## Sheet: Sheet1
		none			FGA-1			FGA-C-2			FGA-3			FGA-C-4
		N1	N2	N3	N1	N2	N3	N1	N2	N3	N1	N2	N3	N1	N2	N3
	Control	9	3	0	0	3	4	1	1	3	0	2	1	0	0	4
	Fib-100ng	80	22	42	5	17	36	0	4	21	5	8	23	1	0	13
	CitFib-100ng	150	43	75	18	16	80	2	5	22	24	9	51	1	0	14
