# Supplementary material for: Citrullinated fibrinogen-SAAs complex causes vascular metastagenesis
Source: Nat Commun. 2023 Aug 24;14:4960. doi: 10.1038/s41467-023-40371-1 (PMC10449786; doi:10.1038/s41467-023-40371-1)
Supplement: Supplementary file 4 — source data file [file 41467_2023_40371_MOESM4_ESM.zip › source data file/Fig7d-1-MCF7.xlsx]

## Sheet: Sheet1
		Fig7d-MCF7
		PBS	FGA-1	FGA-C-2
		8.4	10.6	7.6
		10.2	7.6	3.6
		7	4	2
		5.2	5.8	2.2
		8.4	12.6	2.8
		5.8	8.4	2.2
		5.4	6.2	4
		6	5.6	4
		8.8	6.4	2
		9.8	7.4	5.6
