# Supplementary material for: Citrullinated fibrinogen-SAAs complex causes vascular metastagenesis
Source: Nat Commun. 2023 Aug 24;14:4960. doi: 10.1038/s41467-023-40371-1 (PMC10449786; doi:10.1038/s41467-023-40371-1)
Supplement: Supplementary file 4 — source data file [file 41467_2023_40371_MOESM4_ESM.zip › source data file/Fig7d-2-MDAMB231.xlsx]

## Sheet: Sheet1
		Fig7d-MDAMB231
		PBS	FGA-1	FGA-C-2
		22.2	17.4	13.8
		18.8	19.8	8.8
		18	16.2	7.6
		22.4	16	10.6
		22.6	17	15
