# Supplementary material for: Citrullinated fibrinogen-SAAs complex causes vascular metastagenesis
Source: Nat Commun. 2023 Aug 24;14:4960. doi: 10.1038/s41467-023-40371-1 (PMC10449786; doi:10.1038/s41467-023-40371-1)
Supplement: Supplementary file 4 — source data file [file 41467_2023_40371_MOESM4_ESM.zip › source data file/Fig7e-MCF7.xlsx]

## Sheet: summary
		MCF7
		CFbg-PBS	CFbg-FGA-1	CFbg-FGA-C2
	N1	4.66667	4.875	3.66667
	N2	5.09091	5.5	2.66667
	N3	5.22222	4.27273	3.25
