# Supplementary material for: Citrullinated fibrinogen-SAAs complex causes vascular metastagenesis
Source: Nat Commun. 2023 Aug 24;14:4960. doi: 10.1038/s41467-023-40371-1 (PMC10449786; doi:10.1038/s41467-023-40371-1)
Supplement: Supplementary file 4 — source data file [file 41467_2023_40371_MOESM4_ESM.zip › source data file/Fig7e-MDAMB231.xlsx]

## Sheet: Summary
		MDAMB231
		CFbg-PBS	CFbg-FGA-1	CFbg-FGA-C2
	N1	7	4.91667	4.16667
	N2	5.08333	4.83333	2.08333
	N3	4.91667	4.36364	3.16667
	N4	5.375	2.5	1.66667
	N5	6.91667	5.625	3.66667
