# Supplementary material for: Citrullinated fibrinogen-SAAs complex causes vascular metastagenesis
Source: Nat Commun. 2023 Aug 24;14:4960. doi: 10.1038/s41467-023-40371-1 (PMC10449786; doi:10.1038/s41467-023-40371-1)
Supplement: Supplementary file 4 — source data file [file 41467_2023_40371_MOESM4_ESM.zip › source data file/FigS1b.xlsx]

## Sheet: Sheet1
		N=10	N=31
		non-cancer	cancer		Extended Fig1a
		526	982		image from 31 cancer patients
		93	238
		709	1087		microdisection from 32 cancer patients
		339	117
		338	289
		451	18
		413	790
		510	2232
		1091	129
		627	3592
			2198
			3634
			2767
			4317
			2905
			4751
			3429
			884
			644
			2767
			2123
			2143
			117
			2568
			4580
			584
			373
			2015
			212
			2472
			124
