# Supplementary material for: Citrullinated fibrinogen-SAAs complex causes vascular metastagenesis
Source: Nat Commun. 2023 Aug 24;14:4960. doi: 10.1038/s41467-023-40371-1 (PMC10449786; doi:10.1038/s41467-023-40371-1)
Supplement: Supplementary file 4 — source data file [file 41467_2023_40371_MOESM4_ESM.zip › source data file/FigS1h.xlsx]

## Sheet: Sheet1
		NK1.1
		WT-Normal	SAA-/--Normal	hSAATg-Normal	WT-TCM	SAA-/--TCM	hSAATg-TCM
		1.77	1.04	1.52	1.52	1.43	1.43
		1.94	2.43	1.1	0.92	1.17	1.09
		1.87	1.29	2.03	1.9	1.45	1.15
		CD11b
		WT-Normal	SAA-/--Normal	hSAATg-Normal	WT-TCM	SAA-/--TCM	hSAATg-TCM
		14.9	10.6	22.5	19.9	15.1	10.8
		16.2	16.9	20	13.5	20.4	21.8
		22.8	17.3	14.6	17.1	16.9	18.3
		T cell
		WT-Normal	SAA-/--Normal	hSAATg-Normal	WT-TCM	SAA-/--TCM	hSAATg-TCM
		10.8	16.8	9.31	17.4	18.3	22.7
		24.4	21.8	20.3	20.8	15.4	22
		11.9	15.9	25.2	18.5	18	17.7
		B cell
		WT-Normal	SAA-/--Normal	hSAATg-Normal	WT-TCM	SAA-/--TCM	hSAATg-TCM
		70.8	69.3	62.5	59.5	62.4	59.6
		54.3	56	55.7	63.6	60.9	49.4
		48.6	62.7	54.3	59.8	48.9	50.1
		DC cell
		WT-Normal	SAA-/--Normal	hSAATg-Normal	WT-TCM	SAA-/--TCM	hSAATg-TCM
		2.71	1.52	4.28	1.58	2.57	2.14
		2.56	2.41	1.18	1.38	1.67	1.63
		2.56	1.82	2.14	2.98	1.1	1.56
