# Supplementary material for: Citrullinated fibrinogen-SAAs complex causes vascular metastagenesis
Source: Nat Commun. 2023 Aug 24;14:4960. doi: 10.1038/s41467-023-40371-1 (PMC10449786; doi:10.1038/s41467-023-40371-1)
Supplement: Supplementary file 4 — source data file [file 41467_2023_40371_MOESM4_ESM.zip › source data file/FigS1i-new.xlsx]

## Sheet: Sheet1
	FigS1i
		CD45/DAPI
			Wild	SAAclusterKO
			0.0678569	0.106179
			0.0236751	0.00783782
			0.162326	0.168064
			0.222733	0.0790525
			0.32664	0.0363946
			0.198456	0.0223479
			0.272826	0.0384447
			0.00559774	0.0339614
			0.137401	0.00112614
			0.162013	0.0445818
			0.0190414
		N=	11	10
