# Supplementary material for: Citrullinated fibrinogen-SAAs complex causes vascular metastagenesis
Source: Nat Commun. 2023 Aug 24;14:4960. doi: 10.1038/s41467-023-40371-1 (PMC10449786; doi:10.1038/s41467-023-40371-1)
Supplement: Supplementary file 4 — source data file [file 41467_2023_40371_MOESM4_ESM.zip › source data file/FigS1j-new.xlsx]

## Sheet: Sheet1
	N	WT	SAA-/-
	1	7	3
	2	4	0
	3	17	3
	4	4	0
	5	3	0
	6	5	0
	7	23
	8	0
	9	1
	10	3
	11	2
