# Supplementary material for: Citrullinated fibrinogen-SAAs complex causes vascular metastagenesis
Source: Nat Commun. 2023 Aug 24;14:4960. doi: 10.1038/s41467-023-40371-1 (PMC10449786; doi:10.1038/s41467-023-40371-1)
Supplement: Supplementary file 4 — source data file [file 41467_2023_40371_MOESM4_ESM.zip › source data file/FigS1k.xlsx]

## Sheet: Sheet1
	Cit/DAPI
	WT-Normal	WT-TCM	WT-Tumor bearing	KO-Normal	KO-TCM	KO-Tumor bearing
1	0.012556	0.119174	0.149778	0.002435	0.023556	0.04323
2	0.041278	0.119174	0.253975	0.04685	0.02854	0.04245
3	0.002362	0.190026	0.169408	0.074672	0.036934	0.15462
			0.062384
