# Supplementary material for: Citrullinated fibrinogen-SAAs complex causes vascular metastagenesis
Source: Nat Commun. 2023 Aug 24;14:4960. doi: 10.1038/s41467-023-40371-1 (PMC10449786; doi:10.1038/s41467-023-40371-1)
Supplement: Supplementary file 4 — source data file [file 41467_2023_40371_MOESM4_ESM.zip › source data file/FigS2a-2-F480-new.xlsx]

## Sheet: Sheet1
	F480
	WT-Normal	WT-TCM	WT-Tumor bearing	SAA-/--Normal	SAA-/--TCM	SAA-/--Tumor bearing
	0.0308807	0.0147173	0.0691331	0.0399335	0.013033	0.0395762
	0.017581	0.0138309	0.0524098	0.0178322	0.0123171	0.0667999
	0.0158666	0.0103871	0.0741695	0.0157592	0.0395299	0.0492116
	0.126452		0.166308	0.0223336		0.123193
	0.0374346		0.151968	0.0308468		0.033945
	0.0322176		0.10012	0.0146966		0.0144771
	0.00964299		0.873255	0.0350697		0.0639133
	0.00948619		0.109596	0.0798017		0.0261521
