# Supplementary material for: Citrullinated fibrinogen-SAAs complex causes vascular metastagenesis
Source: Nat Commun. 2023 Aug 24;14:4960. doi: 10.1038/s41467-023-40371-1 (PMC10449786; doi:10.1038/s41467-023-40371-1)
Supplement: Supplementary file 4 — source data file [file 41467_2023_40371_MOESM4_ESM.zip › source data file/FigS2b-pad2-EC-11b-F480-new.xlsx]

## Sheet: Sheet1
	PAD2 & Meca32/DAPI						PAD2 & CD11B/DAPI					PAD2 & F4/80 /DAPI
		No Tu-bearing	LLC-bearing	No Tu-bearing	LLC-bearing		No Tu-bearing	LLC-bearing	No Tu-bearing	LLC-bearing		No Tu-bearing	LLC-bearing	No Tu-bearing	LLC-bearing
		WT	WT	SAA-KO	SAA-KO		WT	WT	SAA-KO	SAA-KO		WT	WT	SAA-KO	SAA-KO
		0	0.00046928	1.87214e-05	8.83024e-05		0	0.00312747	0.000211394	0.000174513		3.47149e-06	7.72035e-05	1.30856e-05	0.00058679
		0	7.66357e-05	0.000112015	1.92446e-05		1.61514e-05	0.000979979	9.4119e-06	0.000637402		0	6.84107e-05	0.000399029	0
		2.01925e-05	0.000697533	0.000172022	0		0.000740583	7.94671e-05	7.95341e-05	0.000179247		0.000369093	0.000691507	0	0.000124736
		0.0021663	0.00486987	0	0.000750937		0.000141288	0.00520957	0	0.00296108		0.000236807	0.000189324	1.05371e-05	0.000217003
		0.000393765	0.00369606	0	0.000805367		0.000142704	6.96707e-05	1.10244e-05	1.13551e-05		0	0.000128403	0.000110592	4.12831e-06
			0		0			9.42483e-05		4.27018e-06			0.00017862		4.70557e-06
								0.00186449		3.16738e-05			7.72026e-05		8.09144e-05
