# Supplementary material for: Citrullinated fibrinogen-SAAs complex causes vascular metastagenesis
Source: Nat Commun. 2023 Aug 24;14:4960. doi: 10.1038/s41467-023-40371-1 (PMC10449786; doi:10.1038/s41467-023-40371-1)
Supplement: Supplementary file 4 — source data file [file 41467_2023_40371_MOESM4_ESM.zip › source data file/FigS2f.xlsx]

## Sheet: Sheet1
Results	Pad/DAPI
		pad2
		non	mSAA3	SAA1	S100A8	CCL2	SDF1	VEGF
		0.00226566	0.029959	0.0214235	0.0162967	0.000885756	0.00783054	0.0301401
		0.000745261	0.055499	0.0211133	0.00122038	0.0144149	0.00115679	0.0406065
		0.00179017	0.0293929	0.0651385	0.00714246	0.00584614	0.0106209	0.0141618
		pad4
		0.00452582	0.115871	0.0572652	0.0518732	0.000374208	0.00241717	0.0458591
		0.0043889	0.110712	0.0908708	0.0516284	0.00571918	0.010348	0.00321374
		0.00957003	0.0195171	0.0205441	0.0301342	0.00807103	0.0167806	0.0298187
