# Supplementary material for: Citrullinated fibrinogen-SAAs complex causes vascular metastagenesis
Source: Nat Commun. 2023 Aug 24;14:4960. doi: 10.1038/s41467-023-40371-1 (PMC10449786; doi:10.1038/s41467-023-40371-1)
Supplement: Supplementary file 4 — source data file [file 41467_2023_40371_MOESM4_ESM.zip › source data file/FigS2g-saa1.xlsx]

## Sheet: Sheet1
		LLC	SAA1+Fbg
			WT-SAA1/2	SAA-/--SAA1/2	WT-Fibrinogen	SAA-/--Fibrinogen
			0.0230565	0	0.160595	0.0801921
			0.017758	0.000111245	0.101263	0.0754161
			0.0189492	5.22724e-05	0.110851	0.0579807
			0.0194458	0.000127342	0.113972	0.0495951
			0.00785923	1.99751e-05	0.124469	0.0669066
