# Supplementary material for: Citrullinated fibrinogen-SAAs complex causes vascular metastagenesis
Source: Nat Commun. 2023 Aug 24;14:4960. doi: 10.1038/s41467-023-40371-1 (PMC10449786; doi:10.1038/s41467-023-40371-1)
Supplement: Supplementary file 4 — source data file [file 41467_2023_40371_MOESM4_ESM.zip › source data file/FigS2k.xlsx]

## Sheet: Sheet1
		CD11b					CitFbg					mSAA3
	Distance	N1	N2	N3	N4	N5	N1	N2	N3	N4	N5	N1	N2	N3	N4	N5
	10μm	0.0317741	0.167642	0.0631771	0.133662	0.0487288	0.723174	0.706461	0.859042	0.896421	1.17639	0.39068	0.25564	0.11837	0.09868	0.58661
	25μm	0.0650125	0.142737	0.0501447	0.18529	0.0902787	0.381116	0.379332	0.401767	0.305389	0.536857	0.14222	0.05857	0.10121	0.10236	0.29214
	40μm	0.0696996	0.147822	0.0499674	0.168234	0.0810819	0.251648	0.254559	0.276219	0.197173	0.362645	0.06675	0.03894	0.08544	0.10946	0.17188
	50μm	0.0676814	0.147746	0.0645678	0.15164	0.0994051	0.196581	0.239179	0.257814	0.147203	0.310174	0.04799	0.02527	0.06941	0.10085	0.13904
	100μm	0.058457	0.0886619	0.0886619	0.16504	0.0719017	0.118131	0.159987	0.153754	0.126653	0.211717	0.01913	0.01233	0.01233	0.05179	0.09129
