# Supplementary material for: Citrullinated fibrinogen-SAAs complex causes vascular metastagenesis
Source: Nat Commun. 2023 Aug 24;14:4960. doi: 10.1038/s41467-023-40371-1 (PMC10449786; doi:10.1038/s41467-023-40371-1)
Supplement: Supplementary file 4 — source data file [file 41467_2023_40371_MOESM4_ESM.zip › source data file/FigS3e-1-WT.xlsx]

## Sheet: Sheet1
		CFbg-Ab					Fbg-Ab					SAA-Ab
		N1	N2	N3	N4	N5	N1	N2	N3	N4	N5	N1	N2	N3	N4	N5
	PBS-WT	0.0600427	0.153212	0.7021	0.11345	0.0941694	0.659855	0.72663	0.0773333	0.992403	1.3143	0.00659227	0.0385463	0.0548439	0.083138	0.00711542
	Fbg-WT	0.254287	0.451762	0.686478	0.320071	0.383652	1.09799	1.53465	1.5378	2.37358	1.94269	0.0166889	1.51942	0.476313	0.347824	0.0519589
	CFbg-WT	0.507267	1.45942	1.09694	1.34022	0.855028	2.68446	3.11382	2.58052	2.1349	1.15785	0.110808	0.787937	0.345791	0.553866	0.269921
