# Supplementary material for: Citrullinated fibrinogen-SAAs complex causes vascular metastagenesis
Source: Nat Commun. 2023 Aug 24;14:4960. doi: 10.1038/s41467-023-40371-1 (PMC10449786; doi:10.1038/s41467-023-40371-1)
Supplement: Supplementary file 4 — source data file [file 41467_2023_40371_MOESM4_ESM.zip › source data file/FigS3e-2-KO.xlsx]

## Sheet: Sheet1
		CFbg-Ab					Fbg-Ab					SAA-Ab
		N1	N2	N3	N4	N5	N1	N2	N3	N4	N5	N1	N2	N3	N4	N5
	PBS-SAA-/-	0.046104	0.030881	0.0142779	0.220224	0.0726498	1.17645	0.152561	0.0611352	0.0196021	0.665674	0.00237352	0.00301937	0.00206783	0.00183836	0.00183836
	Fbg-SAA-/-	0.69579	0.30628	0.322043	0.455514	0.865644	2.23092	0.912832	1.1815	1.39171	0.746	0.00312476	0.00282457	0.00197745	0.00305466	0.00305466
	CFbg-SAA-/-	1.03014	0.305296	0.463359	0.966499	0.818021	2.54952	1.23218	1.15111	1.55272	1.41121	0.00261828	0.00552355	0.00328867	0.00293956	0.00293956
