# Supplementary material for: Citrullinated fibrinogen-SAAs complex causes vascular metastagenesis
Source: Nat Commun. 2023 Aug 24;14:4960. doi: 10.1038/s41467-023-40371-1 (PMC10449786; doi:10.1038/s41467-023-40371-1)
Supplement: Supplementary file 4 — source data file [file 41467_2023_40371_MOESM4_ESM.zip › source data file/FigS5a-1.xlsx]

## Sheet: Sheet1
FigS5a-CD11b
WT	WT-TCM	h1s	h1s-TCM
0.039507	0.062588	0.049226	0.106768
0.020555	0.063609	0.037799	0.063333
0.039704	0.077849	0.025653	0.073807
0.0225791	0.120849	0.0363261	0.0792613
