# Supplementary material for: Citrullinated fibrinogen-SAAs complex causes vascular metastagenesis
Source: Nat Commun. 2023 Aug 24;14:4960. doi: 10.1038/s41467-023-40371-1 (PMC10449786; doi:10.1038/s41467-023-40371-1)
Supplement: Supplementary file 4 — source data file [file 41467_2023_40371_MOESM4_ESM.zip › source data file/FigS5c-1-MCF7-h1s-20.xlsx]

## Sheet: Sheet1
	CFbg-Ab				hSAA1/2-Ab				hSAA4-Ab
	N1	N2	N3	N4	N1	N2	N3	N4	N1	N2	N3	N4
PBS-h1s	0.017896	0.011369	0.004451	0.002315	0.003073	0.00206	0.001423	0.001676	0.003955	0.002603	0.002087	0.002741
Fbg-h1s	0.061772	0.025778	0.012959	0.007171	0.00355	0.019157	0.074037	0.001977	0.031677	0.031603	0.003567	0.006579
CFbg-h1s	1.13704	0.196266	0.20667	0.315516	0.257277	0.076646	0.048787	0.405691	0.485693	0.09788	0.228741	0.144502
