# Supplementary material for: Citrullinated fibrinogen-SAAs complex causes vascular metastagenesis
Source: Nat Commun. 2023 Aug 24;14:4960. doi: 10.1038/s41467-023-40371-1 (PMC10449786; doi:10.1038/s41467-023-40371-1)
Supplement: Supplementary file 4 — source data file [file 41467_2023_40371_MOESM4_ESM.zip › source data file/FigS5c-2-MCF7-KO-20.xlsx]

## Sheet: Sheet1
		CFbg-Ab			hSAA1/2-Ab			hSAA4-Ab
		N1	N2	N3	N1	N2	N3	N1	N2	N3
	PBS-SAA-/-	0.005746	0.00547	0.001805	0.000216	0.000214	0.000209	0.000321	0.000392	0.000238
	Fbg-SAA-/-	0.0196698	0.02218	0.0158448	0.000285	0.000297	0.000178	0.000279	0.000301	0.000182
	CFbg-SAA-/-	0.0595496	0.164455	0.149855	0.000191	0.000299	0.000307	0.000193	0.000229	0.000307
