# Supplementary material for: Citrullinated fibrinogen-SAAs complex causes vascular metastagenesis
Source: Nat Commun. 2023 Aug 24;14:4960. doi: 10.1038/s41467-023-40371-1 (PMC10449786; doi:10.1038/s41467-023-40371-1)
Supplement: Supplementary file 4 — source data file [file 41467_2023_40371_MOESM4_ESM.zip › source data file/FigS5c-3-MDAMB-h2s-20.xlsx]

## Sheet: Sheet1
		CFbg-Ab				hSAA1/2-Ab				hSAA4-Ab
		N1	N2	N3	N4	N1	N2	N3	N4	N1	N2	N3	N4
	PBS-h2s	0.05872	0.0111633	0.014102	0.0201694	0.075851	0.019687	0.014402	0.046667	0.024082	0.261743	0.010612	0.058588
	Fbg-h2s	0.472845	0.270366	0.00687405	0.226479	0.015924	0.021526	0.053418	0.049758	0.060037	0.524966	0.005058	0.256227
	CFbg-h2s	0.747136	0.31239	0.442429	0.772292	0.319601	0.257277	0.046576	0.175554	0.635802	0.411561	0.006779	0.111076
