# Supplementary material for: Citrullinated fibrinogen-SAAs complex causes vascular metastagenesis
Source: Nat Commun. 2023 Aug 24;14:4960. doi: 10.1038/s41467-023-40371-1 (PMC10449786; doi:10.1038/s41467-023-40371-1)
Supplement: Supplementary file 4 — source data file [file 41467_2023_40371_MOESM4_ESM.zip › source data file/FigS5c-4-MDAMB-KO-20.xlsx]

## Sheet: Sheet1
			CFbg-Ab			hSAA1/2-Ab			hSAA4-Ab
			N1	N2	N3	N1	N2	N3	N1	N2	N3
		PBS-SAA-/-	0.0143528	0.00144318	0.000271044	0.0002	0.000411	0.000271	0.000804	0.003115	0.000933
		Fbg-SAA-/-	0.0801365	0.0514129	0.0625334	0.001647	0.000974	0.000238	0.004341	0.018778	0.002266
		CFbg-SAA-/-	0.0893473	0.103842	0.0495427	0.002381	0.001443	0.005575	0.002404	0.016435	0.005026
