# Supplementary material for: Citrullinated fibrinogen-SAAs complex causes vascular metastagenesis
Source: Nat Commun. 2023 Aug 24;14:4960. doi: 10.1038/s41467-023-40371-1 (PMC10449786; doi:10.1038/s41467-023-40371-1)
Supplement: Supplementary file 4 — source data file [file 41467_2023_40371_MOESM4_ESM.zip › source data file/FigS5e-1-citfbg.xlsx]

## Sheet: Sheet1
		citfbg
		H2s-10μm	SAA-/-10μm	H2s-25μm	SAA-/-25μm	H2s-40μm	SAA-/-40μm	H2s-50μm	SAA-/-50μm	H2s-100μm	SAA-/-100μm
	1	0.747136	0.0893472	0.239314	0.0511418	0.120323	0.0274919	0.0879093	0.0177134	0.0617916	0.0154639
	2	0.31239	0.103842	0.160152	0.0669434	0.0929382	0.0381705	0.0651487	0.0421174	0.030983	0.0289253
	3	0.442429	0.0495427	0.117887	0.0327178	0.102782	0.0234922	0.0703804	0.0191427	0.0675484	0.0119196
	4	0.772292		0.220302		0.126711		0.0976847		0.0673716
