# Supplementary material for: Citrullinated fibrinogen-SAAs complex causes vascular metastagenesis
Source: Nat Commun. 2023 Aug 24;14:4960. doi: 10.1038/s41467-023-40371-1 (PMC10449786; doi:10.1038/s41467-023-40371-1)
Supplement: Supplementary file 4 — source data file [file 41467_2023_40371_MOESM4_ESM.zip › source data file/FigS5e-2-SAA1.xlsx]

## Sheet: Sheet1
	SAA1
	H2s-10μm	SAA-/-10μm	H2s-25μm	SAA-/-25μm	H2s-40μm	SAA-/-40μm	H2s-50μm	SAA-/-50μm	H2s-100μm	SAA-/-100μm
1	0.319601	0.00238134	0.112919	0.0118189	0.101048	0.00583095	0.0944135	0.0045538	0.0770154	0.00451569
2	0.257277	0.00144322	0.169666	0.000721017	0.0847215	0.00107784	0.0592282	0.00133448	0.0323986	0.00128576
3	0.0465763	0.00557497	0.0123502	0.00238863	0.011601	0.00131769	0.00994358	0.00127948	0.0141373	0.000853871
4	0.175554		0.0631359		0.0572348		0.0444843		0.0340831
