# Supplementary material for: Citrullinated fibrinogen-SAAs complex causes vascular metastagenesis
Source: Nat Commun. 2023 Aug 24;14:4960. doi: 10.1038/s41467-023-40371-1 (PMC10449786; doi:10.1038/s41467-023-40371-1)
Supplement: Supplementary file 4 — source data file [file 41467_2023_40371_MOESM4_ESM.zip › source data file/FigS5e-3-SAA4.xlsx]

## Sheet: Sheet1
	H2s-10μm	SAA-/-10μm	H2s-25μm	SAA-/-25μm	H2s-40μm	SAA-/-40μm	H2s-50μm	SAA-/-50μm	H2s-100μm	SAA-/-100μm
1	0.635802	0.002404	0.319545	0.00057	0.135677	0.000236	0.111583	0.000218	0.044194	0.000183
2	0.411561	0.016435	0.199514	0.025094	0.108899	0.015525	0.077582	0.011497	0.031417	0.005334
3	0.006779	0.005026	0.015393	0.006201	0.0077	0.004385	0.014169	0.00387	0.012148	0.002107
4	0.111076		0.026163		0.011034		0.00847		0.002632
