# Supplementary material for: Citrullinated fibrinogen-SAAs complex causes vascular metastagenesis
Source: Nat Commun. 2023 Aug 24;14:4960. doi: 10.1038/s41467-023-40371-1 (PMC10449786; doi:10.1038/s41467-023-40371-1)
Supplement: Supplementary file 4 — source data file [file 41467_2023_40371_MOESM4_ESM.zip › source data file/FigS5f-1-MCF7-hsaaTg-hsaa4.xlsx]

## Sheet: Sheet1
		MCF7
		<20μm	>20μm	total	<20μm(%)	>20μm(%)		<20μm(%)	>20μm(%)
	h1s-N1	9	5	14	0.642857	0.357143		64.2857	35.7143
	h1s-N2	2	1	3	0.666667	0.333333		66.6667	33.3333
	h1s-N3	3	3	6	0.5	0.5		50	50
	h1s-N4	9	7	16	0.5625	0.4375		56.25	43.75
