# Supplementary material for: Citrullinated fibrinogen-SAAs complex causes vascular metastagenesis
Source: Nat Commun. 2023 Aug 24;14:4960. doi: 10.1038/s41467-023-40371-1 (PMC10449786; doi:10.1038/s41467-023-40371-1)
Supplement: Supplementary file 4 — source data file [file 41467_2023_40371_MOESM4_ESM.zip › source data file/FigS5f-2-MDAMB231-hsaaTg-hsaa4.xlsx]

## Sheet: Sheet1
			MCF7
			<20μm	>20μm	total	<20μm(%)	>20μm(%)		<20μm(%)	>20μm(%)
		h2s-N1	7	3	10	0.7	0.3		70	30
		h2s-N2	12	3	15	0.8	0.2		80	20
		h2s-N3	1	2	3	0.333333	0.666667		33.3333	66.6667
