# Supplementary material for: Citrullinated fibrinogen-SAAs complex causes vascular metastagenesis
Source: Nat Commun. 2023 Aug 24;14:4960. doi: 10.1038/s41467-023-40371-1 (PMC10449786; doi:10.1038/s41467-023-40371-1)
Supplement: Supplementary file 4 — source data file [file 41467_2023_40371_MOESM4_ESM.zip › source data file/FigS6b-1-N2.xlsx]

## Sheet: Sheet1
	Fbg-3	Fbg-4	CitFbg-3	CitFbg-4
SAA/Fbg	0.1463	0.4076	1.2364	1.012
