# Supplementary material for: Citrullinated fibrinogen-SAAs complex causes vascular metastagenesis
Source: Nat Commun. 2023 Aug 24;14:4960. doi: 10.1038/s41467-023-40371-1 (PMC10449786; doi:10.1038/s41467-023-40371-1)
Supplement: Supplementary file 4 — source data file [file 41467_2023_40371_MOESM4_ESM.zip › source data file/FigS7b-1MCF7.xlsx]

## Sheet: Sheet1
		Control			Fbg			CitFbg			SAA			Fbg+SAA			CitFbg+SAA
		N1	N2	N3	N1	N2	N3	N1	N2	N3	N1	N2	N3	N1	N2	N3	N1	N2	N3
		10	0	3	15.75	7	7	22.5	17	25	19.25	4	19	22	18	25	62	19	37
