# Supplementary material for: Citrullinated fibrinogen-SAAs complex causes vascular metastagenesis
Source: Nat Commun. 2023 Aug 24;14:4960. doi: 10.1038/s41467-023-40371-1 (PMC10449786; doi:10.1038/s41467-023-40371-1)
Supplement: Supplementary file 4 — source data file [file 41467_2023_40371_MOESM4_ESM.zip › source data file/FigS7b-2MDAMB231.xlsx]

## Sheet: Sheet1
		Control			Fbg			CitFbg			SAA			Fbg+SAA			CitFbg+SAA
		N1	N2	N3	N1	N2	N3	N1	N2	N3	N1	N2	N3	N1	N2	N3	N1	N2	N3
		44	20.8	25	48	26.25	36	58	49.25	63.3333	61	41	38.3333	77	49.25	35.6667	134	73.6	63.5
